# Supplementary material for: Supply chain finance and innovation efficiency: An empirical analysis based on manufacturing SMEs
Source: PLoS One. 2023 Jul 14;18(7):e0286068. doi: 10.1371/journal.pone.0286068 (PMC10348597; doi:10.1371/journal.pone.0286068)
Supplement: S1 Data — (XLSX) [file pone.0286068.s001.xlsx]

## Sheet: Data
id	year	CE	TE	OE	TA	RNA	AGE	EM	EPS	The logarithm of the net accounts receivable	The sum of short-term loans and bills payable	SCF	Industry classification	Enterprise classification	Avg
300001	2015	0.344	0.422	0.815166	21.8319	0.0307	6	2.393	0.084926	21.5958	1752400000	0.584133	0	0	0.1755
300001	2016	0.572	0.74	0.772973	22.5799	0.023	7	3.97323	0.10411	22.1242	4069000000	0.635781	0	0	0.1755
300001	2017	0.424	0.529	0.801512	23.186	0.0393	8	3.72392	0.123045	22.1217	3831000000	0.31925	0	0	0.1755
300001	2018	1	1	1	23.2308	0.032	9	3.78198	0.137816	22.2631	4252000000	0.354333	0	0	0.1755
300001	2019	1	1	1	23.3157	0.0363	10	4.07466	0.163397	22.1921	5186000000	0.398923	0	0	0.1755
300003	2015	0.113	0.17	0.664706	22.0661	0.0945	6	1.44792	0.294033	20.8913	652160000	0.171621	1	0	0.1184
300003	2016	0.1	0.266	0.37594	22.7684	0.0998	7	1.5799	0.163799	20.9213	718947216	0.0933698	1	0	0.1184
300003	2017	0.06	0.247	0.242915	22.9746	0.1018	8	1.82016	0.186578	21.2131	1563116752	0.164539	1	0	0.1184
300003	2018	0.1	0.207	0.483092	23.272	0.1125	9	2.29404	0.221004	21.4013	1973940568	0.151842	1	0	0.1184
300003	2019	0.045	0.21	0.214286	23.4388	0.1471	10	1.98956	0.237624	21.4966	1548558952	0.103237	1	0	0.1184
300004	2015	0.061	0.156	0.391026	22.0514	0.0205	6	1.22941	0.061921	19.908	191593696	0.0504194	0	0	0.1755
300004	2016	0.12	0.387	0.310078	22.0433	0.0313	7	1.22828	0.061921	20.2913	115835910	0.031307	0	0	0.1755
300004	2017	0.144	0.403	0.35732	22.0652	0.0179	8	1.22812	0.114956	20.4945	169467955	0.0445968	0	0	0.1755
300004	2018	0.228	0.419	0.544153	22.0722	-0.3527	9	1.40573	0.117661	20.2969	8000000	0.00205128	0	0	0.1755
300004	2019	0.091	0.442	0.205882	21.7831	0.0101	10	1.3822	0.121955	20.1115	12800200	0.00441386	0	0	0.1755
300005	2015	0.117	0.38	0.307895	21.2927	0.1099	6	1.65911	0.259562	18.943	304000000	0.168889	0	0	0.1755
300005	2016	0.03	0.642	0.046729	21.6891	0.0352	7	1.25363	0.272235	19.0546	0	0	0	0	0.1755
300005	2017	0.071	0.389	0.182519	22.0128	-0.0345	8	1.25174	0.184771	19.775	2.49981e+06	0.00069439	0	0	0.1755
300005	2018	0.064	0.222	0.288288	21.9126	-0.086	9	1.18181	0.184771	20.077	4.99961e+06	0.00151503	0	0	0.1755
300005	2019	0.133	0.45	0.295556	21.7515	0.0302	10	1.18604	0.185365	20.2186	7.49942e+06	0.00267836	0	0	0.1755
300006	2015	0.041	0.157	0.261146	21.5315	0.0271	6	1.83609	0.152861	19.3338	720118368	0.327327	1	0	0.1184
300006	2016	0.137	0.416	0.329327	21.8556	0.014	7	1.48371	0.053317	19.3727	192059184	0.0619546	1	0	0.1184
300006	2017	0.009	0.449	0.020045	21.6332	0.0308	8	1.59055	0.060092	19.7002	233100000	0.09324	1	0	0.1184
300006	2018	0.049	0.329	0.148936	21.7313	0.0515	9	1.82175	0.067088	20.1058	689633600	0.25542	1	0	0.1184
300006	2019	0.014	0.512	0.027344	21.8677	-0.0285	10	2.11729	0.066516	20.274	960900000	0.309968	1	0	0.1184
300007	2015	0.152	0.205	0.741463	21.3223	0.0519	6	1.87218	0.089384	19.4366	312891974	0.173829	1	0	0.1184
300007	2016	0.064	0.249	0.257028	21.7567	0.0497	7	2.1079	0.110103	19.7954	387532073	0.138404	1	0	0.1184
300007	2017	0.037	0.201	0.18408	22.0491	0.0541	8	2.24367	0.120649	20.0249	238694102	0.0628142	1	0	0.1184
300007	2018	0.148	0.233	0.635193	22.177	0.0407	9	2.51038	0.125741	19.9685	202556131	0.0471061	1	0	0.1184
300007	2019	0.134	0.274	0.489051	22.3463	0.0094	10	2.56754	0.146839	20.1873	372518160	0.0730428	1	0	0.1184
300011	2015	0.039	0.126	0.309524	21.4783	0.103	6	1.49997	0.083635	20.5339	203691984	0.0969962	1	0	0.1184
300011	2016	0.024	0.2	0.12	21.8576	0.0432	7	1.52557	0.095466	20.5197	333300000	0.107516	1	0	0.1184
300011	2017	0.021	0.218	0.09633	21.9186	0.0381	8	1.64712	0.093345	20.8186	400700000	0.121424	1	0	0.1184
300011	2018	0.049	0.172	0.284884	22.1323	-0.1414	9	1.85047	0.093345	20.8708	498200000	0.121512	1	0	0.1184
300011	2019	0	0.219	0	21.9808	0.0346	10	1.85372	0.093345	21.0054	675000000	0.192857	1	0	0.1184
300014	2015	0.466	0.489	0.952965	21.2488	0.0777	6	1.40274	0.170582	19.7822	221300000	0.130176	0	0	0.1755
300014	2016	0.329	0.493	0.667343	21.6347	0.0824	7	2.09517	0.22029	20.5311	898500000	0.3594	0	0	0.1755
300014	2017	0.305	0.372	0.819892	22.2021	0.0708	8	2.33348	0.156462	20.9748	914800000	0.207909	0	0	0.1755
300014	2018	0.531	0.553	0.960217	22.7329	0.0697	9	2.70985	0.211538	21.3205	1724800000	0.229973	0	0	0.1755
300014	2019	0.571	0.621	0.919485	23.029	0.1057	10	2.11295	0.255028	21.4623	1914800000	0.19148	0	0	0.1755
300018	2015	0.02	0.05	0.4	20.5656	0.0484	6	1.10406	0.1381	19.4753	11304769	0.0132997	0	0	0.1755
300018	2016	0.021	0.104	0.201923	21.1438	0.0692	7	1.08528	0.077527	19.415	3.69558e+06	0.00246372	0	0	0.1755
300018	2017	0.024	0.098	0.244898	21.1921	0.0632	8	1.11361	0.085509	19.4994	4.95622e+06	0.00309764	0	0	0.1755
300018	2018	0.018	0.067	0.268657	21.2777	-0.3749	9	1.1424	0.085979	19.4213	6.5881e+06	0.00387535	0	0	0.1755
300018	2019	0.013	0.088	0.147727	20.915	0.0269	10	1.12883	0.086324	19.224	5358174	0.00446515	0	0	0.1755
300019	2015	0.077	0.177	0.435028	20.518	0.1147	6	1.3574	0.128532	18.7706	33669308	0.041567	0	0	0.1755
300019	2016	0.035	0.246	0.142276	20.6166	0.1147	7	1.26472	0.142615	18.723	16733000	0.0185922	0	0	0.1755
300019	2017	0.046	0.306	0.150327	20.6431	0.0602	8	1.3064	0.150739	18.7991	28230954	0.0306858	0	0	0.1755
300019	2018	0.094	0.287	0.327526	20.7008	0.072	9	1.33923	0.160851	19.0359	73348350	0.0748453	0	0	0.1755
300019	2019	0.136	0.437	0.311213	20.7403	0.1318	10	1.28458	0.172186	18.9774	1.34295e+07	0.0134295	0	0	0.1755
300021	2015	0.477	1	0.477	21.151	0.0788	6	3.12362	0.082	19.8519	713700000	0.4758	0	0	0.1755
300021	2016	0.155	1	0.155	21.251	0.0423	7	1.80535	0.071628	20.0722	514772540	0.302807	0	0	0.1755
300021	2017	0.529	1	0.529	21.634	0.0528	8	2.0321	0.032062	20.298	632927451	0.253171	0	0	0.1755
300021	2018	0	1	0	21.806	0.0566	9	2.45908	0.041478	20.2537	952509184	0.317503	0	0	0.1755
300021	2019	0.104	1	0.104	22.0637	0.0634	10	2.43766	0.055909	20.7302	1009791244	0.265735	0	0	0.1755
300024	2015	0.23	0.282	0.815603	21.8996	0.0724	6	1.24342	0.22922	20.3222	402800000	0.125875	0	1	0.1232
300024	2016	0.27	0.336	0.803571	22.6051	0.064	7	1.25628	0.129294	20.5122	311700000	0.0472273	0	1	0.1232
300024	2017	0.126	0.179	0.703911	22.6806	0.0582	8	1.40121	0.154638	20.7528	1027400000	0.144704	0	1	0.1232
300024	2018	0.392	0.433	0.905312	22.8543	0.0588	9	1.50895	0.18333	20.8393	1327000000	0.157976	0	1	0.1232
300024	2019	0.496	0.525	0.944762	22.9763	0.0397	10	1.51272	0.201517	20.876	1467100000	0.154432	0	1	0.1232
300026	2015	0.056	0.213	0.262911	21.8362	0.0939	6	1.22358	0.113726	21.2708	353200000	0.117733	1	0	0.1184
300026	2016	0.05	0.35	0.142857	22.5908	0.1078	7	1.20579	0.043269	21.3265	571176832	0.0878734	1	0	0.1184
300026	2017	0.044	0.367	0.119891	22.7086	0.079	8	1.14129	0.044631	21.1712	286408280	0.039234	1	0	0.1184
300026	2018	0.03	0.254	0.11811	22.7286	0.0425	9	1.13802	0.044631	21.2772	224533000	0.0303423	1	0	0.1184
300026	2019	0.062	0.336	0.184524	22.736	0.0576	10	1.19182	0.04471	21.4333	344230952	0.0458975	1	0	0.1184
300029	2015	0.004	0.099	0.040404	20.8168	-0.6263	6	2.3719	0.127839	17.3251	105000000	0.0954545	1	0	0.1184
300029	2016	0.077	0.236	0.326271	20.2299	-0.0824	7	3.30155	0.127839	17.0654	100400000	0.16459	1	0	0.1184
300029	2017	0.01	0.392	0.02551	20.2462	0.1456	8	1.94126	0.127839	17.7518	100400000	0.161935	1	0	0.1184
300029	2018	0	0.097	0	20.0761	-0.8026	9	1.67233	0.127839	16.7312	100300000	0.192885	1	0	0.1184
300029	2019	0	0.276	0	19.0072	-0.7864	10	2.23065	0.127839	11.7285	100200000	0.556667	1	0	0.1184
300030	2015	0.035	0.086	0.406977	20.7424	0.0399	6	1.54691	0.091429	19.0504	204727250	0.204727	1	0	0.1184
300030	2016	0.05	0.205	0.243902	21.0875	0.0351	7	1.54046	0.1007	19.0261	243800000	0.174143	1	0	0.1184
300030	2017	0.031	0.193	0.160622	21.1084	0.0263	8	1.8116	0.1007	19.1272	114221635	0.0761478	1	0	0.1184
300030	2018	0.04	0.151	0.264901	21.2805	-0.0804	9	1.85308	0.1007	19.1712	99475062	0.0585147	1	0	0.1184
300030	2019	0.056	0.261	0.214559	21.1361	0.0426	10	1.79753	0.109921	19.228	136000000	0.0906667	1	0	0.1184
300032	2015	0.334	0.488	0.684426	21.8874	0.098	6	1.83268	0.125534	20.5949	1003400000	0.313563	0	0	0.1755
300032	2016	0.224	0.76	0.294737	22.0861	0.0248	7	1.37963	0.156236	20.3837	942800000	0.241744	0	0	0.1755
300032	2017	0.098	0.562	0.174377	22.5866	-0.0447	8	1.75511	0.176194	20.7862	1974700000	0.308547	0	0	0.1755
300032	2018	0.155	0.507	0.30572	22.6775	-1.0288	9	1.71556	0.176194	20.0381	2.22162e+08	0.0312905	0	0	0.1755
300032	2019	0	0.485	0	21.6024	0.0136	10	1.63202	0.176194	19.739	395400000	0.16475	0	0	0.1755
300034	2015	0.011	0.136	0.080882	21.0886	0.0908	6	1.21031	0.21387	19.053	97332320	0.0695231	0	1	0.1232
300034	2016	0.027	0.16	0.16875	21.1724	0.0589	7	1.28098	0.184978	19.3861	160300000	0.100187	0	1	0.1232
300034	2017	0.024	0.17	0.141176	21.3077	0.028	8	1.33545	0.196757	19.3638	145602450	0.0808902	0	1	0.1232
300034	2018	0.031	0.154	0.201299	21.3644	0.053	9	1.36211	0.202425	19.8964	289010000	0.152111	0	1	0.1232
300034	2019	0.104	0.303	0.343234	21.6727	0.0725	10	1.45989	0.219285	20.0255	440400000	0.169385	0	1	0.1232
300035	2015	0.096	0.165	0.581818	20.7366	0.0159	6	1.13556	0.149797	19.1123	0	0	1	0	0.1184
300035	2016	0.077	0.264	0.291667	20.6792	0.0271	7	1.19	0.159511	19.0567	75693900	0.0788478	1	0	0.1184
300035	2017	0.034	0.274	0.124088	20.697	0.0378	8	1.33139	0.075864	19.5342	156387800	0.161225	1	0	0.1184
300035	2018	0.02	0.168	0.119048	21.1272	0.1014	9	1.54827	0.087501	19.7929	279933540	0.186622	1	0	0.1184
300035	2019	0.05	0.272	0.183824	21.3804	0.0699	10	1.43366	0.072232	19.7323	343894296	0.180997	1	0	0.1184
300037	2015	0.054	0.114	0.473684	21.2135	0.0612	5	1.16089	0.410149	19.5482	117200000	0.07325	0	0	0.1755
300037	2016	0.102	0.261	0.390805	21.5606	0.1035	6	1.26663	0.507992	20.0009	1.64451e+08	0.0715006	0	0	0.1755
300037	2017	0.084	0.242	0.347107	21.7519	0.0933	7	1.5054	0.294605	20.2946	542300000	0.193679	0	0	0.1755
300037	2018	0.162	0.272	0.595588	22.0314	0.0805	8	1.54842	0.310462	20.5082	616200000	0.166541	0	0	0.1755
300037	2019	0.18	0.342	0.526316	22.2071	0.0744	9	1.4791	0.354989	20.4414	600400000	0.136455	0	0	0.1755
300039	2015	0.019	0.156	0.121795	21.5567	0.1265	5	1.21	0.19307	19.886	0	0	1	0	0.1184
300039	2016	0.02	0.199	0.100503	21.6098	0.1237	6	1.14889	0.228303	19.8638	210000	8.75e-05	1	0	0.1184
300039	2017	0.016	0.194	0.082474	21.6507	0.1174	7	1.13285	0.201453	19.8888	152500	6.1e-05	1	0	0.1184
300039	2018	0.068	0.257	0.264591	21.709	0.0958	8	1.10553	0.222681	19.9746	95000	3.51852e-05	1	0	0.1184
300039	2019	0.129	0.336	0.383929	21.7339	0.0988	9	1.10625	0.16401	19.866	37500	1.38889e-05	1	0	0.1184
300040	2015	0.031	0.183	0.169399	21.0571	0.0066	5	1.42623	0.171172	20.2229	172400000	0.123143	0	0	0.1755
300040	2016	0.04	0.238	0.168067	21.5731	0.0508	6	1.58742	0.195111	20.746	334600000	0.145478	0	0	0.1755
300040	2017	0.015	0.267	0.05618	21.7644	0.0318	7	2.02772	0.205549	20.8158	520912504	0.18604	0	0	0.1755
300040	2018	0.013	0.224	0.058036	22.0538	0.0333	8	1.94093	0.210616	20.5895	380789520	0.100208	0	0	0.1755
300040	2019	0.015	0.287	0.052265	22.0394	0.0249	9	2.40799	0.241967	20.5538	185772680	0.0502088	0	0	0.1755
300042	2015	0.216	0.324	0.666667	20.5738	0.0136	5	1.04578	0.105732	17.1009	0	0	1	0	0.1184
300042	2016	0.201	0.427	0.470726	20.5983	0.0368	6	1.05289	0.127888	17.6702	0	0	1	0	0.1184
300042	2017	0.11	0.31	0.354839	20.6448	0.0651	7	1.04747	0.156094	17.6648	0	0	1	0	0.1184
300042	2018	0.064	0.334	0.191617	20.6738	0.0737	8	1.04584	0.188782	17.8511	0	0	1	0	0.1184
300042	2019	0.169	0.511	0.330724	20.722	0.0817	9	1.08062	0.135275	18.5794	0	0	1	0	0.1184
300045	2015	0.005	0.034	0.147059	20.7831	0.0231	5	1.27278	0.040466	19.7336	0	0	1	0	0.1184
300045	2016	0.019	0.063	0.301587	20.87	0.0395	6	1.26259	0.04602	19.8394	18964069	0.0158034	1	0	0.1184
300045	2017	0.038	0.103	0.368932	20.959	0.0474	7	1.37163	0.050011	20.3694	205109530	0.157777	1	0	0.1184
300045	2018	0.028	0.078	0.358974	21.3489	0.0567	8	1.24522	0.054594	20.6457	41978311	0.0220938	1	0	0.1184
300045	2019	0.027	0.08	0.3375	21.5767	-0.0624	9	1.35194	0.058688	20.591	135434742	0.0588847	1	0	0.1184
300046	2015	0.074	0.137	0.540146	20.5948	0.0169	5	1.05499	0.293202	17.7038	0	0	1	0	0.1184
300046	2016	0.018	0.386	0.046632	20.5399	0.0305	6	1.32737	0.308858	17.7554	0	0	1	0	0.1184
300046	2017	0.066	0.429	0.153846	20.7733	0.0586	7	1.2235	0.357905	17.9133	0	0	1	0	0.1184
300046	2018	0.087	0.459	0.189542	20.7487	0.0913	8	1.1727	0.269737	18.6005	0	0	1	0	0.1184
300046	2019	0.009	0.325	0.027692	20.7724	-0.2593	9	1.31813	0.269019	17.9797	0	0	1	0	0.1184
300048	2015	0.036	0.091	0.395604	21.4615	0.0253	5	1.34658	0.143324	20.5843	174234970	0.082969	0	0	0.1755
300048	2016	0.071	0.215	0.330233	21.9369	0.0585	6	1.85066	0.083741	20.6996	407300000	0.119794	0	0	0.1755
300048	2017	0.007	0.175	0.04	22.3182	0.0145	7	1.77179	0.0606	20.8048	548394592	0.111917	0	0	0.1755
300048	2018	0.02	0.135	0.148148	22.2679	-0.0502	8	1.77279	0.059185	20.6345	562300000	0.119638	0	0	0.1755
300048	2019	0.005	0.196	0.02551	22.1471	0.0119	9	1.6148	0.063658	20.5553	272063692	0.0647771	0	0	0.1755
300053	2015	0.05	0.119	0.420168	20.4364	0.0496	5	1.19389	0.103921	19.6249	66285157	0.0883802	1	0	0.1184
300053	2016	0.022	0.19	0.115789	21.1275	0.0414	6	1.29147	0.039942	19.953	123240500	0.0821603	1	0	0.1184
300053	2017	0.007	0.221	0.031674	21.6525	0.0513	7	1.33331	0.052423	20.103	201972000	0.0807888	1	0	0.1184
300053	2018	0.055	0.159	0.345912	21.7364	0.0288	8	1.27951	0.04763	20.2497	202486000	0.0723164	1	0	0.1184
300053	2019	0.035	0.1	0.35	22.1343	-0.057	9	1.34878	0.063354	20.3439	143900000	0.0350976	1	0	0.1184
300054	2015	0.019	0.152	0.125	21.1699	0.117	5	1.20224	0.093467	19.6237	92155890	0.0575974	0	0	0.1755
300054	2016	0.016	0.221	0.072398	21.2991	0.0923	6	1.21298	0.106704	19.8615	4.15678e+07	0.0230932	0	0	0.1755
300054	2017	0.028	0.23	0.121739	21.8177	0.113	7	1.075	0.078813	19.7357	26955160	0.00898505	0	0	0.1755
300054	2018	0.049	0.135	0.362963	22.0875	0.0733	8	1.0632	0.117126	19.7424	15910319	0.00407957	0	0	0.1755
300054	2019	0.024	0.138	0.173913	22.0996	0.0041	9	1.07771	0.151001	19.7967	4.86548e+06	0.00121637	0	0	0.1755
300056	2015	0.051	0.17	0.3	20.583	0.0611	5	2.0265	0.068856	19.7154	344800000	0.396322	1	0	0.1184
300056	2016	0.057	0.251	0.227092	21.1474	-0.0269	6	1	0.060599	19.9419	552162152	0.368108	1	0	0.1184
300056	2017	0.076	0.236	0.322034	21.7477	0.0377	7	1.9356	0.058824	20.2194	398931436	0.142476	1	0	0.1184
300056	2018	0.077	0.203	0.37931	21.7257	-0.1524	8	2.69937	0.058824	19.7565	416500000	0.154259	1	0	0.1184
300056	2019	0	0.547	0	21.6918	0.0026	9	1.75754	0.058824	19.3723	283750225	0.109135	1	0	0.1184
300057	2015	0.036	0.217	0.165899	22.2271	0.0285	5	1.69934	0.115524	20.1645	1429400000	0.317644	0	0	0.1755
300057	2016	0.109	0.437	0.249428	22.2353	0.0298	6	1.66577	0.123177	20.36	1330100000	0.295578	0	0	0.1755
300057	2017	0.043	0.365	0.117808	22.2433	0.0348	7	1.98807	0.132763	20.7105	1890300000	0.410935	0	0	0.1755
300057	2018	0.064	0.329	0.194529	22.4435	0.0404	8	2.2736	0.145425	20.8186	1877900000	0.335339	0	0	0.1755
300057	2019	0.05	0.407	0.12285	22.5593	0.0325	9	2.00803	0.100398	20.8691	2406100000	0.381921	0	0	0.1755
300062	2015	0.019	0.152	0.125	20.7495	0.0158	5	2.37024	0.158255	20.7825	517843040	0.517843	0	0	0.1755
300062	2016	0.007	0.23	0.030435	21.6594	0.0694	6	1.90722	0.16025	20.0128	457700000	0.176038	0	0	0.1755
300062	2017	0.02	0.27	0.074074	21.2999	-0.016	7	2.37111	0.080125	20.2765	455100000	0.252833	0	0	0.1755
300062	2018	0	0.241	0	21.4525	0.0321	8	2.67595	0.087275	20.3809	513400000	0.244476	0	0	0.1755
300062	2019	0	0.417	0	21.4992	0.0269	9	2.67154	0.095994	20.346	653400000	0.297	0	0	0.1755
300064	2015	0.007	0.172	0.040698	21.7633	0.05	5	1.65183	0.095948	19.5394	1082500000	0.386607	0	0	0.1755
300064	2016	0.134	0.362	0.370166	21.9403	0.0247	6	1.31195	0.063859	19.8608	731201500	0.215059	0	0	0.1755
300064	2017	0.119	0.36	0.330556	22.8998	0.0367	7	1.31998	0.084256	20.4361	1025200000	0.1165	0	0	0.1755
300064	2018	0.049	0.283	0.173145	22.9307	0.0228	8	1.3793	0.097717	20.4832	1614800000	0.177451	0	0	0.1755
300064	2019	0.023	0.31	0.074194	22.9844	-0.6866	9	4.24929	0.097549	19.0525	1365046932	0.142192	0	0	0.1755
300065	2015	0.011	0.076	0.144737	20.532	0.0247	5	1.22451	0.057851	19.7016	46493600	0.0560164	1	0	0.1184
300065	2016	0.004	0.132	0.030303	21.2284	0.0793	6	1.25979	0.075577	19.5772	56534057	0.0332553	1	0	0.1184
300065	2017	0.012	0.134	0.089552	21.3159	0.0863	7	1.29231	0.064299	19.7116	181100000	0.100611	1	0	0.1184
300065	2018	0.008	0.095	0.084211	21.5174	0.0709	8	1.27398	0.066246	19.768	199000000	0.0904545	1	0	0.1184
300065	2019	0.021	0.127	0.165354	21.4971	0.0565	9	1.23322	0.068893	19.8973	152500000	0.0693182	1	0	0.1184
300066	2015	0.02	0.241	0.082988	21.0711	0.0965	5	1.10008	0.163866	19.1875	0	0	1	0	0.1184
300066	2016	0.053	0.378	0.140212	21.1943	0.0838	6	1.13402	0.079099	19.4239	9.20923e+06	0.00575577	1	0	0.1184
300066	2017	0.085	0.31	0.274194	21.2905	0.0486	7	1.11621	0.087542	19.4099	18418466	0.0102325	1	0	0.1184
300066	2018	0.108	0.262	0.412214	21.3136	0.0551	8	1.11846	0.09718	19.555	27627698	0.0153487	1	0	0.1184
300066	2019	0.198	0.412	0.480583	21.3617	0.1024	9	1.16888	0.109621	20.0361	36836931	0.0193879	1	0	0.1184
300067	2015	0.116	0.188	0.617021	20.7498	0.0587	5	1.4132	0.046644	18.6815	312009200	0.312009	0	0	0.1755
300067	2016	0.182	0.404	0.450495	21.0399	0.0776	6	1.35296	0.052125	18.9688	144972628	0.103552	0	0	0.1755
300067	2017	0.121	0.301	0.401993	21.0903	0.0662	7	1.13404	0.050301	19.062	13630500	0.00973607	0	0	0.1755
300067	2018	0	0.205	0	21.2994	0.0901	8	1.16113	0.056933	18.8926	144980000	0.0805444	0	0	0.1755
300067	2019	0	0.273	0	21.3672	0.101	9	1.18812	0.046845	18.8134	185100000	0.0974211	0	0	0.1755
300068	2015	0.163	0.288	0.565972	22.3059	0.0549	5	2.06333	0.150974	21.3016	2147300000	0.438224	0	0	0.1755
300068	2016	0.124	0.408	0.303922	22.6594	0.064	6	1.44726	0.131764	21.5417	1179600000	0.170957	0	0	0.1755
300068	2017	0.115	0.626	0.183706	22.9413	0.0493	7	1.7672	0.118576	21.4254	1979100000	0.21512	0	0	0.1755
300068	2018	0	0.506	0	23.1115	0.0174	8	2.06055	0.140382	21.3444	2635900000	0.239627	0	0	0.1755
300068	2019	0.027	0.512	0.052734	23.2634	0.0333	9	2.079	0.168429	21.5996	3524200000	0.271092	0	0	0.1755
300072	2015	0.237	0.385	0.615584	22.3873	0.1234	5	2.10338	0.118852	22.0119	1557900000	0.293943	0	0	0.1755
300072	2016	0.431	0.693	0.621934	23.0487	0.1298	6	2.83534	0.176505	22.5789	2984000000	0.2984	0	0	0.1755
300072	2017	0.538	0.913	0.589266	23.6416	0.1385	7	2.41782	0.187778	22.9113	3927000000	0.206684	0	0	0.1755
300072	2018	0.74	0.949	0.779768	23.9595	0.05	8	2.29497	0.144445	23.1888	3639000000	0.14556	0	0	0.1755
300072	2019	0.302	0.68	0.444118	23.9586	0.0298	9	1.88293	0.14628	22.6971	2948000000	0.11792	0	0	0.1755
300073	2015	0.029	0.163	0.177914	20.7412	0.0073	5	1.40202	0.098383	19.5904	122525235	0.122525	0	1	0.1232
300073	2016	0.026	0.27	0.096296	21.2776	0.0492	6	1.61294	0.116181	20.054	361700000	0.212765	0	1	0.1232
300073	2017	0.02	0.344	0.05814	21.4947	0.1184	7	1.71973	0.097049	20.4086	462600000	0.210273	0	1	0.1232
300073	2018	0.117	0.308	0.37987	21.7251	0.0844	8	1.33228	0.126581	20.589	413000000	0.152963	0	1	0.1232
300073	2019	0.172	0.443	0.388262	22.2045	-0.0439	9	1.34052	0.151223	20.1643	306724175	0.06971	0	1	0.1232
300076	2015	0.016	0.126	0.126984	20.8893	-0.0114	5	1.05163	0.139846	18.7977	0	0	1	0	0.1184
300076	2016	0.018	0.147	0.122449	20.8368	-0.0324	6	1.07241	0.069923	18.7134	0	0	1	0	0.1184
300076	2017	0.026	0.158	0.164557	20.8515	-0.1054	7	1.1328	0.069923	18.5331	0	0	1	0	0.1184
300076	2018	0.105	0.266	0.394737	20.8385	0.0252	8	1.09254	0.069923	18.3674	0	0	1	0	0.1184
300076	2019	0.025	0.193	0.129534	20.8211	-0.0069	9	1.07471	0.069923	18.0654	0	0	1	0	0.1184
300077	2015	0.08	0.086	0.930233	21.776	0.0233	5	1.13651	0.209287	19.6448	11399004	0.00393069	1	0	0.1184
300077	2016	0.203	0.203	1	21.8863	0.0328	6	1.11147	0.116305	19.873	9689140	0.00302786	1	0	0.1184
300077	2017	0.099	0.122	0.811475	21.9154	-0.1647	7	1.17011	0.116356	19.716	245900000	0.0745152	1	0	0.1184
300077	2018	0.131	0.173	0.757225	21.8275	-0.6713	8	2.69603	0.122954	20.0069	3.6007e+08	0.120023	1	0	0.1184
300077	2019	0.074	0.106	0.698113	21.7703	0.0777	9	1.85176	0.122954	19.2549	359678724	0.128457	1	0	0.1184
300078	2015	0.203	0.237	0.85654	20.9693	0.0655	5	1.88328	0.138657	19.9228	1.75164e+08	0.134741	1	0	0.1184
300078	2016	0.092	0.186	0.494624	21.6222	0.082	6	1.43481	0.15057	20.1032	2.53509e+08	0.101403	1	0	0.1184
300078	2017	0.089	0.163	0.546012	21.807	0.0593	7	1.37386	0.089147	20.2126	3.22953e+08	0.107651	1	0	0.1184
300078	2018	0.139	0.197	0.705584	21.7886	0.0588	8	1.52404	0.089864	20.4693	589396728	0.20324	1	0	0.1184
300078	2019	0.039	0.141	0.276596	21.9541	0.0471	9	1.43493	0.08449	20.7787	542979068	0.1597	1	0	0.1184
300079	2015	0.01	0.034	0.294118	21.9128	0.0433	5	1.2565	0.06429	19.938	401481457	0.121661	1	0	0.1184
300079	2016	0.023	0.084	0.27381	22.1388	0.0607	6	1.14371	0.070369	20.0575	1.28156e+08	0.0312576	1	0	0.1184
300079	2017	0.018	0.086	0.209302	22.1239	0.0074	7	1.20751	0.072802	20.3443	142330516	0.0347148	1	0	0.1184
300079	2018	0.062	0.109	0.568807	22.1676	0.0153	8	1.25142	0.073017	20.6307	182301536	0.0434051	1	0	0.1184
300079	2019	0.002	0.085	0.023529	22.2533	0.0087	9	1.14828	0.078337	20.0034	11953173	0.00259852	1	0	0.1184
300080	2015	0.384	0.45	0.853333	22.4388	0.0161	5	1.67507	0.082463	20.2838	996500000	0.177946	0	1	0.1232
300080	2016	0.296	0.588	0.503401	22.4146	0.0242	6	1.91114	0.088257	20.7853	1532000000	0.283704	0	1	0.1232
300080	2017	0.112	0.478	0.23431	22.6161	-0.1207	7	2.60009	0.088257	20.6724	2261200000	0.342606	0	1	0.1232
300080	2018	0.632	0.802	0.78803	22.5676	-0.0073	8	2.59776	0.086185	20.0193	1963800000	0.311714	0	1	0.1232
300080	2019	0.076	0.455	0.167033	23.0158	0.1133	9	1.62721	0.021409	20.0243	1577900000	0.159384	0	1	0.1232
300082	2015	0.112	0.203	0.551724	22.3711	-0.0224	5	1.759	0.091363	20.2229	491400000	0.0945	0	0	0.1755
300082	2016	0.072	0.371	0.19407	22.3297	0.0244	6	1.85962	0.091363	20.2005	801500000	0.1603	0	0	0.1755
300082	2017	0.098	0.41	0.239024	22.3951	0.0459	7	2.00478	0.104909	20.1194	1508900000	0.284698	0	0	0.1755
300082	2018	0.1	0.349	0.286533	22.564	0.0924	8	1.71281	0.14751	19.9066	1318200000	0.209238	0	0	0.1755
300082	2019	0.052	0.446	0.116592	22.4467	0.0997	9	1.42693	0.185819	19.6	749300000	0.133804	0	0	0.1755
300083	2015	1	1	1	22.0483	-0.0536	5	1.76012	0.18854	20.833	1149700000	0.302553	1	0	0.1184
300083	2016	1	1	1	22.8949	0.0243	6	1.88283	0.047135	20.8989	1836900000	0.208739	1	0	0.1184
300083	2017	1	1	1	22.9895	0.0531	7	1.99392	0.046862	21.2001	2407700000	0.250802	1	0	0.1184
300083	2018	0.134	0.369	0.363144	23.138	-0.3218	8	3.04551	0.046868	21.218	2418000000	0.219818	1	0	0.1184
300083	2019	0.099	0.431	0.229698	22.8534	0.0224	9	2.6455	0.046893	21.0092	1521700000	0.181155	1	0	0.1184
300086	2015	0.018	0.123	0.146341	21.3793	0.0388	5	1.1348	0.084067	18.2444	8.17887e+07	0.0430467	1	0	0.1184
300086	2016	0.055	0.334	0.164671	21.4707	0.0255	6	1.16919	0.093378	18.0443	1.01706e+08	0.0484313	1	0	0.1184
300086	2017	0.043	0.36	0.119444	21.5069	0.0285	7	1.16417	0.102517	18.343	1.01623e+08	0.0461921	1	0	0.1184
300086	2018	0.014	0.184	0.076087	21.5954	0.0193	8	1.31864	0.105949	18.5482	1.9154e+08	0.0798082	1	0	0.1184
300086	2019	0.009	0.392	0.022959	21.5028	-0.0022	9	1.36995	0.105949	18.4286	2.11057e+08	0.0959349	1	0	0.1184
300088	2015	0.194	1	0.194	21.983	0.0639	5	1.35072	0.103502	20.0579	561526988	0.160436	1	0	0.1184
300088	2016	0.145	0.846	0.171395	22.3002	0.0657	6	1.91861	0.118616	20.7567	1100265700	0.229222	1	0	0.1184
300088	2017	0.208	0.834	0.2494	22.7168	0.0982	7	1.70402	0.081681	20.9164	1603778688	0.219696	1	0	0.1184
300088	2018	0.301	1	0.301	22.7366	0.1085	8	1.90211	0.106504	21.2539	2593400000	0.345787	1	0	0.1184
300088	2019	0.105	0.473	0.221987	22.9559	0.1193	9	1.41552	0.122271	20.7891	1117600000	0.120172	1	0	0.1184
300089	2015	0.241	0.399	0.60401	20.8746	0.0107	5	1.48782	0.205396	19.0493	354000000	0.295	0	0	0.1755
300089	2016	0.017	0.341	0.049853	20.8965	0.0591	6	1.39571	0.071195	19.2418	373205829	0.311005	0	0	0.1755
300089	2017	0.073	0.314	0.232484	21.6213	0.0504	7	1.4934	0.077004	19.0184	264811659	0.105925	0	0	0.1755
300089	2018	0.027	0.203	0.133005	21.724	-0.7194	8	4.31118	0.0696	19.2479	350217488	0.12971	0	0	0.1755
300089	2019	0	0.231	0	21.5295	-0.0522	9	6.11069	0.0696	19.1977	432723317	0.196692	0	0	0.1755
300091	2015	0.009	0.219	0.041096	21.3523	0.0344	5	2.45814	0.116384	20.4129	638386184	0.335993	0	0	0.1755
300091	2016	0.081	0.421	0.192399	21.4806	0.039	6	2.82693	0.055304	20.4142	847000000	0.403333	0	0	0.1755
300091	2017	0.03	0.479	0.06263	21.6569	0.0539	7	2.43661	0.077316	20.5679	941700000	0.37668	0	0	0.1755
300091	2018	0	0.282	0	21.9766	0.0278	8	2.36781	0.039854	20.5701	1282400000	0.3664	0	0	0.1755
300091	2019	0	0.361	0	22.504	0.0306	9	2.38276	0.041239	20.6023	1785700000	0.302661	0	0	0.1755
300092	2015	0.049	0.191	0.256545	20.4509	-0.0686	5	1.42315	0.060861	18.6502	5920000	0.00778947	1	0	0.1184
300092	2016	0.044	0.305	0.144262	20.3272	0.0432	6	1.35755	0.058226	19.2119	9030381	0.0134782	1	0	0.1184
300092	2017	0.038	0.25	0.152	20.3658	0.0106	7	1.27788	0.059749	19.2356	17693769	0.0252768	1	0	0.1184
300092	2018	0.056	0.25	0.224	20.3646	0.0112	8	1.49313	0.062929	19.518	21627076	0.0308958	1	0	0.1184
300092	2019	0.037	0.303	0.122112	20.5258	0.0502	9	1.65413	0.082685	19.1871	75735040	0.0923598	1	0	0.1184
300095	2015	0.074	0.162	0.45679	20.8484	0.0633	5	1.38483	0.09419	19.4929	212578335	0.193253	1	0	0.1184
300095	2016	0.052	0.281	0.185053	20.9004	0.0348	6	1.6205	0.084049	19.7038	386171036	0.321809	1	0	0.1184
300095	2017	0.03	0.384	0.078125	21.4748	0.0356	7	1.90463	0.089129	19.8194	669996642	0.319046	1	0	0.1184
300095	2018	0.046	0.231	0.199134	21.6932	-0.013	8	1.87617	0.089129	20.1314	618933984	0.238052	1	0	0.1184
300095	2019	0.008	0.351	0.022792	21.6047	0.0656	9	1.85251	0.103207	20.3027	605688086	0.25237	1	0	0.1184
300097	2015	0.068	0.171	0.397661	20.1267	0.0327	5	1.58941	0.090759	19.6512	46287159	0.0841585	0	0	0.1755
300097	2016	0.05	0.225	0.222222	21.4137	0.0521	6	1.53857	0.113655	19.9554	139788572	0.0698943	0	0	0.1755
300097	2017	0.057	0.249	0.228916	21.4502	0.0822	7	1.29196	0.058853	20.1759	170624000	0.0812495	0	0	0.1755
300097	2018	0.04	0.23	0.173913	21.6644	0.0585	8	1.33548	0.134373	20.3375	250357745	0.0962914	0	0	0.1755
300097	2019	0.016	0.12	0.133333	21.6881	-0.3838	9	1.51332	0.134373	19.7241	185712931	0.0714281	0	0	0.1755
300099	2015	0.058	0.095	0.610526	20.6543	0.0334	5	1.09604	0.178946	19.3094	9005272	0.00968309	1	0	0.1184
300099	2016	0.022	0.155	0.141935	20.6649	0.0255	6	1.07021	0.058149	19.3143	32799440	0.034893	1	0	0.1184
300099	2017	0.021	0.185	0.113514	21.3247	0.0623	7	1.08649	0.06562	19.6055	6.23998e+06	0.00346666	1	0	0.1184
300099	2018	0	0.125	0	21.377	0.0504	8	1.07391	0.074854	19.5941	1.30997e+07	0.0068946	1	0	0.1184
300099	2019	0	0.154	0	21.3799	0.0304	9	1.13312	0.085763	19.1444	28580000	0.0150421	1	0	0.1184
300100	2015	0.137	0.302	0.453642	22.0158	0.0806	5	1.90282	0.177846	20.2118	972800000	0.270222	0	0	0.1755
300100	2016	0.051	0.529	0.096408	22.1259	0.0835	6	2.12516	0.191989	20.7263	1219800000	0.297512	0	0	0.1755
300100	2017	0.137	0.614	0.223127	22.4323	0.0532	7	2.31479	0.230438	20.7104	1567300000	0.284964	0	0	0.1755
300100	2018	0.035	0.296	0.118243	22.8334	0.013	8	2.7562	0.20763	20.6386	1859900000	0.226817	0	0	0.1755
300100	2019	0.087	0.382	0.227749	22.7427	-0.1361	9	3.45122	0.212164	20.5387	2002600000	0.267013	0	0	0.1755
300101	2015	0.042	0.072	0.583333	20.8836	0.0859	5	1.53212	0.039661	18.9826	72148416	0.0601237	1	0	0.1184
300101	2016	0.024	0.098	0.244898	21.0279	0.0577	6	1.25698	0.040249	19.4363	61654773	0.0440391	1	0	0.1184
300101	2017	0.07	0.121	0.578512	20.8601	0.0411	7	1.34071	0.04388	19.7214	57640000	0.0524	1	0	0.1184
300101	2018	0.011	0.062	0.177419	20.9679	0.0183	8	1.40373	0.044871	19.6371	103693000	0.0797638	1	0	0.1184
300101	2019	0.014	0.097	0.14433	21.1588	0.0043	9	1.48949	0.047273	19.8753	141246000	0.094164	1	0	0.1184
300102	2015	0.085	0.139	0.611511	21.4805	-0.0293	5	1.37058	0.062843	19.7173	204500000	0.097381	1	0	0.1184
300102	2016	0.214	0.451	0.474501	21.9354	0.019	6	1.31875	0.066388	20.2247	192600000	0.0566471	1	0	0.1184
300102	2017	0.226	0.352	0.642045	21.9164	0.0498	7	1.94993	0.082305	20.0982	887300000	0.268879	1	0	0.1184
300102	2018	0.24	0.34	0.705882	22.3887	0.0369	8	2.20974	0.092988	20.1488	1138800000	0.214868	1	0	0.1184
300102	2019	0.261	0.344	0.758721	22.5766	-0.0372	9	2.65181	0.095033	20.3599	964500000	0.150703	1	0	0.1184
300105	2015	0.147	0.171	0.859649	21.8804	-0.0281	5	1.33027	0.212838	20.7421	111500000	0.0348437	0	1	0.1232
300105	2016	0.092	0.16	0.575	21.7504	-0.0639	6	1.3271	0.212838	20.3267	57638728	0.0205853	0	1	0.1232
300105	2017	0.124	0.222	0.558559	21.6593	-0.0013	7	1.23379	0.215755	20.0271	85340008	0.034136	0	1	0.1232
300105	2018	0.204	0.264	0.772727	21.5943	0.0003	8	1.1884	0.218252	19.8211	59336200	0.0247234	0	1	0.1232
300105	2019	0.113	0.215	0.525581	21.5608	0.0032	9	1.13933	0.220224	19.6988	57426256	0.0249679	0	1	0.1232
300110	2015	0.253	0.314	0.805732	21.687	0.0307	5	1.90891	0.078165	20.2024	1045915812	0.402275	1	0	0.1184
300110	2016	0.219	0.439	0.498861	21.7344	0.0318	6	1.78578	0.083242	20.2151	731054464	0.270761	1	0	0.1184
300110	2017	0.126	0.42	0.3	21.7257	0.0359	7	1.86482	0.057369	20.2536	793629620	0.293937	1	0	0.1184
300110	2018	0.356	0.527	0.675522	21.7835	0.0244	8	1.39814	0.048705	20.1846	760100000	0.262103	1	0	0.1184
300110	2019	0.04	0.375	0.106667	21.8708	0.0312	9	1.20539	0.052153	20.1243	306800000	0.095875	1	0	0.1184
300112	2015	0.013	0.089	0.146067	20.2235	0.022	5	1.26736	0.049064	18.9305	28453788	0.0466456	1	0	0.1184
300112	2016	0.033	0.2	0.165	20.6401	0.0375	6	1.25147	0.049341	18.9389	20614746	0.0224073	1	0	0.1184
300112	2017	0.004	0.217	0.018433	20.6604	0.0503	7	1.24264	0.050924	19.0957	5.53911e+06	0.00589267	1	0	0.1184
300112	2018	0.005	0.155	0.032258	20.9023	0.05	8	1.23575	0.069093	19.0808	5.91837e+06	0.00493198	1	0	0.1184
300112	2019	0.025	0.181	0.138122	20.9187	0.0615	9	1.23171	0.082068	19.2078	1.58606e+07	0.0132172	1	0	0.1184
300114	2015	0.056	0.128	0.4375	21.2273	0.0708	5	1.33739	0.542396	19.6783	24578164	0.0144577	1	1	0.131
300114	2016	0.083	0.282	0.294326	21.3167	0.0725	6	1.33994	0.376222	19.4428	22484668	0.0124915	1	1	0.131
300114	2017	0.062	0.292	0.212329	21.3831	0.0739	7	1.41088	0.274078	19.6671	20407226	0.0107406	1	1	0.131
300114	2018	0.128	0.272	0.470588	21.5169	0.0898	8	1.36589	0.319825	19.9435	23217176	0.0105533	1	1	0.131
300114	2019	0.153	0.378	0.404762	21.4475	0.0928	9	1.49321	0.370618	19.9807	73411232	0.0349577	1	1	0.131
300115	2015	0.108	0.165	0.654545	22.0864	0.1108	5	1.51312	0.212961	20.665	374600000	0.0960513	1	0	0.1184
300115	2016	0.125	0.256	0.488281	22.3494	0.1011	6	1.95258	0.165013	20.9725	1578700000	0.309549	1	0	0.1184
300115	2017	0.211	0.296	0.712838	22.8253	0.0757	7	2.16651	0.186249	21.2057	2653700000	0.323622	1	0	0.1184
300115	2018	0.4	0.435	0.91954	23.0342	0.0153	8	2.15308	0.198132	21.1241	2768900000	0.27689	1	0	0.1184
300115	2019	0.363	0.403	0.900744	23.0068	0.0338	9	2.15602	0.247451	21.2265	2667300000	0.272173	1	0	0.1184
300118	2015	0.056	0.219	0.255708	22.4932	0.0726	5	2.70273	0.124961	21.5836	2058100000	0.348831	1	0	0.1184
300118	2016	0.066	0.354	0.186441	22.8617	0.0957	6	2.51819	0.171914	21.6625	2238000000	0.263294	1	0	0.1184
300118	2017	0.122	0.325	0.375385	23.0223	0.054	7	2.19122	0.15532	21.715	3357000000	0.3357	1	0	0.1184
300118	2018	0.187	0.37	0.505405	23.5273	0.0176	8	2.23511	0.155374	22.0533	4464000000	0.262588	1	0	0.1184
300118	2019	0.067	0.304	0.220395	23.6561	0.0492	9	2.7337	0.21727	21.8495	7460000000	0.392632	1	0	0.1184
300119	2015	0.014	0.099	0.141414	21.4111	0.0599	5	1.32777	0.139723	19.5049	157000000	0.0785	1	0	0.1184
300119	2016	0.012	0.164	0.073171	21.5771	0.0685	6	1.29815	0.15412	19.5463	270620000	0.117661	1	0	0.1184
300119	2017	0.03	0.203	0.147783	21.7287	0.0544	7	1.34369	0.178785	19.6553	416800000	0.15437	1	0	0.1184
300119	2018	0.094	0.227	0.414097	21.7963	0.0592	8	1.33003	0.200596	19.7586	410336000	0.141495	1	0	0.1184
300119	2019	0.091	0.276	0.32971	21.8214	0.0795	9	1.51171	0.275003	19.6674	646261552	0.215421	1	0	0.1184
300120	2015	0.04	0.202	0.19802	20.3799	0.0098	5	1.15451	0.140219	18.2495	2000000	0.0028169	0	0	0.1755
300120	2016	0.06	0.271	0.221402	20.4586	0.0279	6	1.11474	0.147215	18.7464	38366008	0.049826	0	0	0.1755
300120	2017	0.056	0.424	0.132075	20.4488	0.0276	7	1.42457	0.1148	20.1539	309732016	0.407542	0	0	0.1755
300120	2018	0.09	0.315	0.285714	21.7076	0.0635	8	1.43507	0.103559	20.2581	388612196	0.14393	0	0	0.1755
300120	2019	0.05	0.431	0.116009	21.7767	0.0453	9	1.45153	0.097126	20.2404	500315940	0.172523	0	0	0.1755
300121	2015	0.039	0.193	0.202073	20.9205	0.0646	5	2.48723	0.044796	19.4826	452900000	0.377417	0	0	0.1755
300121	2016	0.072	0.297	0.242424	20.9394	0.1555	6	2.16292	0.078536	19.7799	290000000	0.241667	0	0	0.1755
300121	2017	0.057	0.285	0.2	21.0683	0.1751	7	1.8975	0.120446	19.8941	275069748	0.196478	0	0	0.1755
300121	2018	0.125	0.447	0.279642	21.2079	0.2222	8	1.23131	0.160957	20.0726	193434874	0.120897	0	0	0.1755
300121	2019	0.241	0.56	0.430357	21.4656	0.1078	9	1.27556	0.209285	20.0267	191900000	0.091381	0	0	0.1755
300123	2015	0.397	0.436	0.91055	21.1	0.0212	5	1.87391	0.035184	18.6146	487700000	0.325133	1	0	0.1184
300123	2016	0.059	0.314	0.187898	21.3127	0.0215	6	1.84836	0.038184	18.986	606707628	0.33706	1	0	0.1184
300123	2017	0.026	0.334	0.077844	21.5026	0.0241	7	1.40111	0.02142	20.7078	821315256	0.373325	1	0	0.1184
300123	2018	0.037	0.251	0.14741	22.6029	0.0351	8	1.50287	0.02142	20.7947	920500000	0.13947	1	0	0.1184
300123	2019	0.051	0.321	0.158879	22.7216	0.0345	9	1.50762	0.0119	20.9287	1052000000	0.142162	1	0	0.1184
300124	2015	0.263	0.271	0.97048	22.2647	0.1447	5	1.38619	0.336407	20.4767	428700000	0.0912128	0	0	0.1755
300124	2016	0.261	0.292	0.893836	22.5061	0.1298	6	1.60044	0.212577	20.8464	589400000	0.0998983	0	0	0.1755
300124	2017	0.128	0.187	0.684492	22.7994	0.13	7	1.58015	0.263158	21.0732	1001200000	0.12515	0	0	0.1755
300124	2018	0.138	0.205	0.673171	22.9257	0.123	8	1.58067	0.301407	21.4008	1601600000	0.177956	0	0	0.1755
300124	2019	0.207	0.289	0.716263	23.0583	0.0745	9	1.66578	0.316409	21.612	2258300000	0.22583	0	0	0.1755
300126	2015	0.186	0.251	0.741036	20.9369	-0.0051	5	1.209	0.130386	19.3808	67505232	0.0562544	0	0	0.1755
300126	2016	0.143	0.351	0.407407	20.9592	-0.0019	6	1.25216	0.134908	19.0849	133100000	0.102385	0	0	0.1755
300126	2017	0.11	0.438	0.251142	20.9825	0.0129	7	1.23581	0.135983	18.9347	94602464	0.0727711	0	0	0.1755
300126	2018	0.029	0.248	0.116935	20.972	-0.0512	8	1.25391	0.136632	18.2387	112000000	0.0861538	0	0	0.1755
300126	2019	0	0.271	0	20.9151	0.0101	9	1.21984	0.13987	17.8774	78490720	0.0654089	0	0	0.1755
300127	2015	0.014	0.158	0.088608	20.8214	0.08	5	1.07342	0.286418	18.5313	0	0	1	0	0.1184
300127	2016	0.008	0.338	0.023669	20.8475	0.1042	6	1.07208	0.323315	18.6589	0	0	1	0	0.1184
300127	2017	0.017	0.444	0.038288	20.8957	0.1808	7	1.05808	0.382879	18.8073	0	0	1	0	0.1184
300127	2018	0.287	0.482	0.595436	20.979	0.1304	8	1.05909	0.432226	18.9519	0	0	1	0	0.1184
300127	2019	0.074	0.446	0.165919	20.9886	0.1106	9	1.06095	0.477912	18.9389	0	0	1	0	0.1184
300129	2015	0.045	0.205	0.219512	21.7425	0.0625	5	1.58421	0.043407	20.3884	409700000	0.146321	0	0	0.1755
300129	2016	0.077	0.399	0.192982	21.8579	0.085	6	1.42051	0.053671	20.4022	256800000	0.0828387	0	0	0.1755
300129	2017	0.025	0.37	0.067568	21.8399	0.0615	7	1.42536	0.071057	20.3268	453300000	0.146226	0	0	0.1755
300129	2018	0.068	0.306	0.222222	21.8919	0.0023	8	1.56616	0.083404	20.3186	643300000	0.201031	0	0	0.1755
300129	2019	0.088	0.408	0.215686	21.9649	0.0417	9	1.84035	0.100488	20.5047	881800000	0.251943	0	0	0.1755
300130	2015	0.07	0.096	0.729167	21.0463	0.0506	5	1.43934	0.106855	19.6969	165158464	0.11797	1	0	0.1184
300130	2016	0.036	0.135	0.266667	21.3235	0.0609	6	1.89441	0.108949	19.4388	123879085	0.0688217	1	0	0.1184
300130	2017	0.042	0.148	0.283784	21.7517	0.0314	7	1.92763	0.183449	19.8676	803300000	0.286893	1	0	0.1184
300130	2018	0.061	0.168	0.363095	22.0828	0.0755	8	1.96171	0.114089	19.6222	895222856	0.229544	1	0	0.1184
300130	2019	0	0.198	0	22.1489	0.0735	9	1.37484	0.168897	19.9712	68498254	0.0163091	1	0	0.1184
300132	2015	0.044	0.215	0.204651	20.7765	0.0181	5	1.50317	0.051022	18.0274	158000000	0.143636	0	0	0.1755
300132	2016	0.077	0.323	0.23839	20.6206	0.0455	6	1.12725	0.059202	18.0112	0	0	0	0	0.1755
300132	2017	0.016	0.281	0.05694	20.3883	0.1214	7	1.30683	0.083198	18.0266	87000000	0.120833	0	0	0.1755
300132	2018	0.078	0.295	0.264407	20.6734	0.3132	8	1.31968	0.188443	19.0046	149900000	0.157789	0	0	0.1755
300132	2019	0.053	0.553	0.095841	21.1049	0.1231	9	1.47381	0.213916	20.3364	211700000	0.141133	0	0	0.1755
300134	2015	0.36	0.385	0.935065	21.9651	0.0279	5	1.70457	0.132874	20.1673	1051894808	0.300541	1	0	0.1184
300134	2016	0.137	0.318	0.430818	22.1933	0.0263	6	1.3265	0.134866	20.3323	1090658432	0.253641	1	0	0.1184
300134	2017	0.113	0.232	0.487069	22.7765	-0.0816	7	1.32269	0.134866	20.1123	964476248	0.123651	1	0	0.1184
300134	2018	0.313	0.446	0.701794	22.6796	0.005	8	1.24569	0.134866	20.1909	582272872	0.0820103	1	0	0.1184
300134	2019	0.383	0.496	0.772177	22.6196	-0.0615	9	1.24301	0.134866	20.2737	605350984	0.0903509	1	0	0.1184
300135	2015	0.051	0.203	0.251232	21.5843	0.033	5	2.40103	0.043367	20.2329	1218000000	0.5075	0	0	0.1755
300135	2016	0.022	0.255	0.086275	21.7506	0.0283	6	2.44414	0.045435	20.0168	1112700000	0.397393	0	0	0.1755
300135	2017	0.071	0.345	0.205797	21.7888	0.027	7	2.54739	0.046622	19.7896	1312400000	0.452552	0	0	0.1755
300135	2018	0.014	0.253	0.055336	21.8436	0.0491	8	2.39161	0.052779	19.762	1226300000	0.395581	0	0	0.1755
300135	2019	0	0.317	0	21.8075	0.041	9	2.30047	0.057738	19.9437	1174200000	0.3914	0	0	0.1755
300136	2015	0.156	0.221	0.705882	20.7687	0.1246	5	1.40091	0.057821	19.9822	266533581	0.266534	1	0	0.1184
300136	2016	0.57	0.619	0.92084	21.3896	0.167	6	1.62104	0.070503	20.8402	477300000	0.251211	1	0	0.1184
300136	2017	0.556	0.556	1	21.8749	0.2133	7	1.91819	0.113803	20.9902	1519516916	0.474849	1	0	0.1184
300136	2018	0.674	0.681	0.989721	22.3972	0.1627	8	1.94788	0.17261	21.5104	796931954	0.150365	1	0	0.1184
300136	2019	0.675	0.689	0.979681	22.6997	0.1476	9	1.75767	0.230766	21.7475	1025900000	0.142486	1	0	0.1184
300137	2015	0.065	0.157	0.414013	20.9017	0.0663	5	1.15975	0.103085	19.3147	0	0	1	0	0.1184
300137	2016	0.042	0.254	0.165354	21.2174	0.0757	6	1.19362	0.128483	19.4402	499860	0.000312412	1	0	0.1184
300137	2017	0.06	0.382	0.157068	21.3029	0.1092	7	1.28258	0.185335	19.4881	103657892	0.0575877	1	0	0.1184
300137	2018	0	0.314	0	21.4752	0.1247	8	1.32726	0.169374	20.2123	158186940	0.0753271	1	0	0.1184
300137	2019	0	0.373	0	21.6277	0.1189	9	1.2059	0.229308	20.2528	202934600	0.0811738	1	0	0.1184
300138	2015	0.331	0.426	0.776995	21.1342	0.043	5	1.39528	0.150998	18.6745	307000000	0.204667	0	0	0.1755
300138	2016	0.144	0.476	0.302521	21.412	0.0452	6	1.63442	0.153629	19.3184	694600000	0.3473	0	0	0.1755
300138	2017	0.108	0.41	0.263415	21.6365	0.0643	7	1.76905	0.142981	19.1968	933400000	0.37336	0	0	0.1755
300138	2018	0.308	0.511	0.60274	21.7786	0.0576	8	1.92916	0.114939	19.4514	1312000000	0.452414	0	0	0.1755
300138	2019	0.407	0.608	0.669408	21.9343	0.0594	9	2.58867	0.132662	19.4888	2050000000	0.602941	0	0	0.1755
300139	2015	0.01	0.058	0.172414	21.0159	-0.0077	5	1.10419	0.257033	19.2588	25621600	0.0197089	1	0	0.1184
300139	2016	0.016	0.117	0.136752	21.084	-0.0333	6	1.08662	0.257033	19.485	28871524	0.0206225	1	0	0.1184
300139	2017	0.002	0.113	0.017699	21.0962	-0.0847	7	1.34733	0.257033	18.5078	57274220	0.0381828	1	0	0.1184
300139	2018	0.018	0.155	0.116129	21.1299	-0.0217	8	1.27707	0.257033	18.7096	85676916	0.0571179	1	0	0.1184
300139	2019	0.006	0.203	0.029557	21.1006	-0.0415	9	1.22422	0.257033	20.4106	60000000	0.04	1	0	0.1184
300140	2015	0.054	0.125	0.432	20.8178	0.0064	5	1.25177	0.138023	18.9928	43604302	0.0396403	0	1	0.1232
300140	2016	0.064	0.319	0.200627	21.8396	0.0432	6	2.23161	0.158419	20.5642	385970328	0.124507	0	1	0.1232
300140	2017	0.127	0.329	0.386018	21.8819	0.0358	7	2.42404	0.158419	20.893	649700000	0.203031	0	1	0.1232
300140	2018	0.041	0.239	0.171548	22.0176	0.0203	8	2.77727	0.14555	21.3761	1187100000	0.32975	0	1	0.1232
300140	2019	0.007	0.287	0.02439	22.4469	0.0121	9	2.68256	0.127981	21.5691	1794400000	0.320429	0	1	0.1232
300141	2015	0.039	0.18	0.216667	20.5235	0.0239	5	1.22638	0.163397	19.3816	20000000	0.0243902	0	0	0.1755
300141	2016	0.022	0.236	0.09322	20.5749	0.0408	6	1.33116	0.173682	19.52	66192480	0.076968	0	0	0.1755
300141	2017	0.066	0.184	0.358696	20.6846	0.0155	7	1.69176	0.117063	20.0351	183100000	0.190729	0	0	0.1755
300141	2018	0.044	0.191	0.230366	20.9047	0.012	8	2.16935	0.118998	20.0804	436200000	0.3635	0	0	0.1755
300141	2019	0.02	0.274	0.072993	21.1825	0.0169	9	1.7981	0.121806	19.8753	317600000	0.1985	0	0	0.1755
300145	2015	0.222	0.32	0.69375	21.4421	0.0612	5	1.47678	0.268216	20.2404	853080000	0.406229	0	0	0.1755
300145	2016	0.214	0.44	0.486364	22.4028	0.0887	6	1.76326	0.170103	20.7322	793590176	0.146961	0	0	0.1755
300145	2017	0.226	0.401	0.563591	22.7118	0.0816	7	2.09256	0.161141	20.5701	1076995088	0.147534	0	0	0.1755
300145	2018	0.089	0.272	0.327206	23.0123	0.0666	8	2.01322	0.114036	20.9872	1237000000	0.124949	0	0	0.1755
300145	2019	0.026	0.352	0.073864	23.014	0.0208	9	2.08924	0.12081	21.0597	885100000	0.089404	0	0	0.1755
300146	2015	0.271	0.392	0.691327	21.717	0.1404	5	1.0772	0.297241	17.7635	0	0	0	0	0.1755
300146	2016	0.195	0.422	0.462085	22.3136	0.1146	6	1.1328	0.192154	17.8117	5052096	0.00103104	0	0	0.1755
300146	2017	0.597	0.775	0.770323	22.3963	0.1372	7	1.19128	0.243144	18.8551	89160541	0.0168227	0	0	0.1755
300146	2018	0.479	0.702	0.682336	22.5338	0.1132	8	1.42139	0.314157	19.2159	173256288	0.0284027	0	0	0.1755
300146	2019	0.476	0.835	0.57006	23.0047	-0.0497	9	1.40451	0.294798	18.5473	63858459	0.00651617	0	0	0.1755
300153	2015	0.06	0.167	0.359281	20.8643	0.0403	5	1.34877	0.074091	19.5709	112179660	0.093483	0	0	0.1755
300153	2016	0.085	0.221	0.384615	21.0292	0.025	6	1.41159	0.093672	19.5306	108439332	0.0774567	0	0	0.1755
300153	2017	0.501	0.608	0.824013	21.0437	0.0312	7	1.52718	0.104662	19.7094	189206842	0.135148	0	0	0.1755
300153	2018	0.549	0.719	0.76356	21.1213	0.0183	8	1.69911	0.111938	19.9586	280100000	0.186733	0	0	0.1755
300153	2019	0.094	0.449	0.209354	21.2148	0.0091	9	1.68915	0.111938	20.2121	336100000	0.210063	0	0	0.1755
300154	2015	0.018	0.139	0.129496	21.288	0.0214	5	1.11221	0.135983	17.8907	51720000	0.0287333	0	0	0.1755
300154	2016	0.057	0.283	0.201413	21.2559	0.024	6	1.1452	0.15398	17.6851	40550000	0.0238529	0	0	0.1755
300154	2017	0.068	0.273	0.249084	21.3018	0.0579	7	1.19446	0.177104	17.5869	80510000	0.0447278	0	0	0.1755
300154	2018	0.087	0.229	0.379913	21.3475	0.0412	8	1.18558	0.195904	17.6229	78700000	0.0414211	0	0	0.1755
300154	2019	0.038	0.266	0.142857	21.369	0.0529	9	1.15603	0.218976	18.0285	51720000	0.0272211	0	0	0.1755
300155	2015	0.074	0.098	0.755102	21.0384	0.0136	4	1.20927	0.092603	19.1945	0	0	1	0	0.1184
300155	2016	0.071	0.136	0.522059	21.0617	0.0064	5	1.26134	0.099502	19.2055	2181044	0.00155789	1	0	0.1184
300155	2017	0.148	0.191	0.774869	21.1126	0.0026	6	1.29042	0.102609	19.4916	20345331	0.0135636	1	0	0.1184
300155	2018	0.054	0.126	0.428571	21.1371	0.0159	7	1.3225	0.105417	19.7331	38509618	0.0256731	1	0	0.1184
300155	2019	0.096	0.195	0.492308	21.1809	0.0458	8	1.27567	0.112141	19.7656	18724176	0.0117026	1	0	0.1184
300159	2015	0.042	0.184	0.228261	20.966	0.0478	4	1.33191	0.031747	20.5178	382500000	0.294231	1	0	0.1184
300159	2016	0.067	0.299	0.22408	22.7417	0.0406	5	1.36543	0.034129	20.8357	312500000	0.0416667	1	0	0.1184
300159	2017	0.046	0.327	0.140673	22.8102	0.0552	6	1.41605	0.034636	21.1085	747000000	0.0922222	1	0	0.1184
300159	2018	0	0.255	0	22.9164	0.0442	7	1.49454	0.035838	21.4714	1117000000	0.124111	1	0	0.1184
300159	2019	0	0.206	0	23.0027	-0.2498	8	1.72695	0.035838	21.288	1404700000	0.143337	1	0	0.1184
300160	2015	0.046	0.209	0.220096	21.0327	0.0426	4	1.36267	0.236183	19.4712	171809764	0.122721	0	0	0.1755
300160	2016	0.047	0.391	0.120205	21.152	0.0826	5	1.39952	0.091098	19.261	277417212	0.184945	0	0	0.1755
300160	2017	0.208	0.62	0.335484	21.2621	0.0802	6	1.62536	0.107599	19.5524	423019390	0.248835	0	0	0.1755
300160	2018	0.097	0.489	0.198364	21.4956	-0.1169	7	1.9217	0.108471	19.6036	435727292	0.198058	0	0	0.1755
300160	2019	0.057	0.468	0.121795	21.2472	0.0584	8	1.70614	0.119219	19.4355	346244496	0.203673	0	0	0.1755
300161	2015	0.02	0.04	0.5	21.034	-0.0283	4	1.60286	0.188238	19.591	227816136	0.162726	0	1	0.1232
300161	2016	0.02	0.098	0.204082	21.1313	0.0095	5	1.72613	0.176205	20.076	310998364	0.207332	0	1	0.1232
300161	2017	0.031	0.11	0.281818	21.518	0.0267	6	1.69555	0.176205	20.1944	436225096	0.198284	0	1	0.1232
300161	2018	0.023	0.072	0.319444	21.5674	0.0108	7	1.77425	0.179295	20.0759	526470912	0.2289	0	1	0.1232
300161	2019	0.036	0.082	0.439024	21.6292	0.0175	8	1.7971	0.188659	20.0937	533701536	0.213481	0	1	0.1232
300162	2015	0.208	0.245	0.84898	20.6345	0.0108	4	0.965333	0.04451	18.8288	37819348	0.041108	1	0	0.1184
300162	2016	0.11	0.283	0.388693	21.0818	0.0182	5	1.31248	0.04777	19.0001	58308128	0.0416487	1	0	0.1184
300162	2017	0.09	0.327	0.275229	21.1285	0.0305	6	1.21301	0.047859	19.2213	6.40844e+07	0.0427229	1	0	0.1184
300162	2018	0.131	0.347	0.377522	21.0277	-0.0363	7	1.29203	0.047859	19.1453	104764906	0.0748321	1	0	0.1184
300162	2019	0.175	0.415	0.421687	21.0344	0.0312	8	1.48086	0.04935	19.5069	164100000	0.117214	1	0	0.1184
300163	2015	0.451	0.652	0.691718	20.7001	0.0358	4	1.67636	0.034249	18.3097	149770000	0.152827	0	0	0.1755
300163	2016	0.22	0.525	0.419048	20.8717	0.0686	5	1.62556	0.048537	18.4424	136002000	0.113335	0	0	0.1755
300163	2017	0.207	0.423	0.489362	20.9303	0.0112	6	1.47254	0.055042	18.4893	3.09756e+07	0.025813	0	0	0.1755
300163	2018	0.029	0.323	0.089783	20.7458	-0.2347	7	1.82574	0.055042	18.6776	50268110	0.0502681	0	0	0.1755
300163	2019	0.057	0.409	0.139364	20.5863	0.0759	8	1.39334	0.06324	19.0029	45498000	0.0522966	0	0	0.1755
300165	2015	0.116	0.135	0.859259	21.1723	0.0126	4	1.1449	0.182346	18.2815	9857751	0.00616109	1	0	0.1184
300165	2016	0.083	0.174	0.477012	21.263	0.0164	5	1.36514	0.100428	18.8019	9138498	0.00537559	1	0	0.1184
300165	2017	0.161	0.214	0.752336	21.4689	0.055	6	1.33595	0.117197	19.3049	5.27236e+07	0.0251065	1	0	0.1184
300165	2018	0.184	0.255	0.721569	21.5349	0.0289	7	1.33272	0.126661	19.6591	78846984	0.0342813	1	0	0.1184
300165	2019	0.074	0.192	0.385417	21.5249	0.0247	8	1.27521	0.144617	19.5969	1.16197e+08	0.052817	1	0	0.1184
300169	2015	0.083	0.279	0.297491	21.3374	0.0288	4	1.47043	0.040581	19.4009	360105484	0.200059	0	0	0.1755
300169	2016	0.029	0.397	0.073048	21.3226	0.0197	5	1.62457	0.046021	19.8363	474579004	0.263655	0	0	0.1755
300169	2017	0.02	0.468	0.042735	21.4211	0.0016	6	1.74978	0.043266	19.8201	519926052	0.259963	0	0	0.1755
300169	2018	0.057	0.482	0.118257	21.4481	0.0322	7	1.72666	0.044641	19.8657	529807332	0.252289	0	0	0.1755
300169	2019	0	1	0	21.4503	-0.1315	8	2.00944	0.044641	19.8721	578396252	0.275427	0	0	0.1755
300171	2015	0.784	0.874	0.897025	22.1507	0.0941	4	1.37796	0.264821	19.635	35120132	0.00836194	1	0	0.1184
300171	2016	1	1	1	22.125	0.0615	5	1.39943	0.297193	19.7628	30494700	0.00743773	1	0	0.1184
300171	2017	0.569	0.65	0.875385	22.1579	0.0389	6	1.41479	0.326836	19.9807	61526724	0.0146492	1	0	0.1184
300171	2018	0.899	0.904	0.994469	22.1972	0.0176	7	1.50395	0.336955	20.0995	9210000	0.00209318	1	0	0.1184
300171	2019	0.595	0.674	0.882789	22.2683	0.0352	8	1.60631	0.355906	20.1132	2470000	0.000525532	1	0	0.1184
300173	2015	0.163	0.222	0.734234	21.4013	0.0416	4	1.29978	0.030533	19.3599	166759280	0.0833796	1	0	0.1184
300173	2016	0.028	0.27	0.103704	21.4504	0.0388	5	1.49231	0.030533	20.1174	125904752	0.0599546	1	0	0.1184
300173	2017	0.066	0.427	0.154567	21.62	0.0427	6	1.55201	0.030533	20.0688	338000000	0.1352	1	0	0.1184
300173	2018	0	0.167	0	21.6857	-0.4219	7	2.26854	0.030533	19.9774	313985328	0.120764	1	0	0.1184
300173	2019	0	0.24	0	21.3736	-0.0831	8	2.12875	0.030533	20.0493	1.87738e+08	0.0988094	1	0	0.1184
300174	2015	0.159	0.449	0.35412	20.5438	0.0496	4	1.43198	0.143918	17.9035	106225184	0.126459	0	0	0.1755
300174	2016	0.008	0.295	0.027119	20.6043	0.0644	5	1.68407	0.17576	18.137	279530000	0.314079	0	0	0.1755
300174	2017	0.003	0.152	0.019737	20.8208	0.0559	6	1.99007	0.098886	18.2757	511720000	0.4652	0	0	0.1755
300174	2018	0	0.169	0	21.0237	0.0946	7	2.12012	0.127084	18.3398	427861398	0.305615	0	0	0.1755
300174	2019	0	0.259	0	21.1972	0.07	8	1.56356	0.127084	18.2929	242002796	0.151252	0	0	0.1755
300176	2015	0.02	0.23	0.086957	21.3208	0.0455	4	3.39708	0.214628	19.6941	739400000	0.410778	0	0	0.1755
300176	2016	0.008	0.354	0.022599	21.4325	0.0537	5	2.83909	0.250383	19.6424	462800000	0.2314	0	0	0.1755
300176	2017	0.07	0.895	0.078212	21.3168	0.2624	6	2.39207	0.436159	19.7074	586600000	0.325889	0	0	0.1755
300176	2018	0.037	0.309	0.119741	21.6974	0.1805	7	2.11943	0.282643	20.1955	632900000	0.243423	0	0	0.1755
300176	2019	0	0.337	0	21.7736	-0.1858	8	2.34015	0.282643	20.0273	313000000	0.107931	0	0	0.1755
300177	2015	0.01	0.057	0.175439	20.991	-0.0032	4	1.14462	0.093064	19.5193	101103245	0.0777717	1	0	0.1184
300177	2016	0.044	0.12	0.366667	21.3669	0.0074	5	1.22932	0.096034	19.4694	102615460	0.0540081	1	0	0.1184
300177	2017	0.017	0.127	0.133858	21.4448	0.0441	6	1.3037	0.109244	19.9272	173222978	0.0824871	1	0	0.1184
300177	2018	0.018	0.09	0.2	21.6373	0.0604	7	1.32119	0.121356	20.2704	186479724	0.0745919	1	0	0.1184
300177	2019	0.016	0.108	0.148148	21.7489	-0.0404	8	1.53948	0.080267	20.681	370401148	0.132286	1	0	0.1184
300179	2015	0.074	0.123	0.601626	20.5597	0.0421	4	1.15005	0.060975	18.6318	9028419	0.0106217	0	0	0.1755
300179	2016	0.067	0.223	0.300448	20.5675	0.032	5	1.15202	0.068459	18.6422	14280623	0.0166054	0	0	0.1755
300179	2017	0.036	0.262	0.137405	20.5743	0.0764	6	1.2184	0.079603	18.6644	78118448	0.0908354	0	0	0.1755
300179	2018	0.063	0.174	0.362069	20.704	0.0611	7	1.28573	0.088628	18.7252	83909952	0.0856224	0	0	0.1755
300179	2019	0.162	0.297	0.545455	20.8064	0.1089	8	1.26496	0.111963	18.8538	86682592	0.0788024	0	0	0.1755
300180	2015	0.055	0.196	0.280612	21.2932	0.0509	4	1.73319	0.17093	18.4415	267849032	0.148805	0	0	0.1755
300180	2016	0.053	0.283	0.187279	21.6955	0.03	5	1.45997	0.167166	19.074	327571648	0.125989	0	0	0.1755
300180	2017	0.042	0.242	0.173554	22.0695	0.0486	6	1.35952	0.141393	19.4542	653920156	0.172084	0	0	0.1755
300180	2018	0.011	0.189	0.058201	22.6135	0.0545	7	1.46802	0.095786	19.8122	606161300	0.0918426	0	0	0.1755
300180	2019	0	0.257	0	22.7434	0.0306	8	1.59789	0.064793	19.6599	1209500000	0.161267	0	0	0.1755
300185	2015	0.15	0.295	0.508475	22.6534	0.04	4	2.04147	0.087489	20.7283	2146800000	0.31113	0	0	0.1755
300185	2016	0.185	0.52	0.355769	22.789	0.0429	5	1.71695	0.02897	20.8122	2040500000	0.258291	0	0	0.1755
300185	2017	0.139	0.472	0.294492	22.9316	0.0441	6	1.86438	0.033017	20.94	2465600000	0.270945	0	0	0.1755
300185	2018	0.326	0.586	0.556314	23.0347	0.0481	7	1.94382	0.039812	21.0017	2704800000	0.27048	0	0	0.1755
300185	2019	0.097	0.546	0.177656	23.0618	0.0462	8	2.23681	0.044466	21.2069	3864900000	0.38649	0	0	0.1755
300193	2015	0.026	0.138	0.188406	21.4743	0.016	4	1.14877	0.117499	18.5913	50246920	0.0239271	0	0	0.1755
300193	2016	0.04	0.243	0.164609	21.5514	0.0282	5	1.16757	0.136899	18.5004	46382916	0.0201665	0	0	0.1755
300193	2017	0.126	0.337	0.373887	21.6329	0.051	6	1.15404	0.163719	18.4666	6.53406e+07	0.0261362	0	0	0.1755
300193	2018	0.081	0.248	0.326613	21.6925	0.0625	7	1.13825	0.200037	18.5526	6.30756e+07	0.0242599	0	0	0.1755
300193	2019	0.058	0.291	0.199313	21.7405	0.0675	8	1.1707	0.239734	18.7607	70521528	0.0251863	0	0	0.1755
300194	2015	0.006	0.118	0.050847	21.3288	0.0305	4	1.16052	0.138898	18.7706	135400000	0.0752222	1	0	0.1184
300194	2016	0.02	0.274	0.072993	21.6312	0.0609	5	1.1095	0.123686	19.0407	59453900	0.0237816	1	0	0.1184
300194	2017	0.029	0.373	0.077748	22.2043	0.0711	6	1.12426	0.04851	19.1688	7.71408e+07	0.017532	1	0	0.1184
300194	2018	0	0.262	0	22.2684	-0.0772	7	1.16205	0.04851	19.4521	9.48277e+07	0.0201761	1	0	0.1184
300194	2019	0	0.308	0	22.1802	0.0655	8	1.18714	0.057402	19.6424	122800000	0.0285581	1	0	0.1184
300195	2015	0.231	0.269	0.858736	21.7669	0.062	4	1.48622	0.257105	20.1768	737001688	0.263215	1	0	0.1184
300195	2016	0.255	0.338	0.754438	22.0248	0.0519	5	1.39928	0.302634	20.1963	533945968	0.14431	1	0	0.1184
300195	2017	0.212	0.287	0.738676	22.0697	0.0326	6	1.3367	0.267655	19.8204	582700000	0.153342	1	0	0.1184
300195	2018	0.216	0.303	0.712871	22.3955	0.0252	7	1.54642	0.267655	19.8394	1152300000	0.217415	1	0	0.1184
300195	2019	0.135	0.303	0.445545	22.4998	-0.1228	8	1.80631	0.305538	19.8767	959400000	0.16261	1	0	0.1184
300199	2015	0.112	0.163	0.687117	21.2524	0.1039	4	1.34455	0.075915	20.2412	100000000	0.0588235	1	0	0.1184
300199	2016	0.145	0.249	0.582329	21.9891	0.0776	5	1.23648	0.061729	20.4116	0	0	1	0	0.1184
300199	2017	0.089	0.216	0.412037	22.2177	0.0692	6	1.36376	0.06065	20.8039	319800000	0.0710667	1	0	0.1184
300199	2018	0.034	0.11	0.309091	22.3906	-0.0574	7	1.66888	0.061104	20.9319	409000000	0.0771698	1	0	0.1184
300199	2019	0.045	0.093	0.483871	22.4567	-0.1749	8	2.11579	0.061825	20.5387	646900000	0.113491	1	0	0.1184
300201	2015	0.095	0.173	0.549133	20.7973	0.0304	4	1.67403	0.032303	19.7184	240445616	0.218587	1	0	0.1184
300201	2016	0.084	0.269	0.312268	20.9998	0.0467	5	1.89066	0.013585	20.6171	484000000	0.372308	1	0	0.1184
300201	2017	0.135	0.262	0.515267	21.6693	0.0738	6	1.73785	0.02108	20.7606	452000000	0.173846	1	0	0.1184
300201	2018	0.277	0.386	0.717617	21.7213	0.0498	7	2.05468	0.027466	21.0152	840000000	0.311111	1	0	0.1184
300201	2019	0.098	0.366	0.26776	21.9202	0.0273	8	2.11583	0.02875	20.7322	921300000	0.279182	1	0	0.1184
300202	2015	0.201	0.232	0.866379	21.2878	0.1547	4	1.14758	0.2162	20.1876	47304688	0.0262804	0	0	0.1755
300202	2016	0.084	0.232	0.362069	21.3236	0.1232	5	1.41046	0.233213	20.5307	16748528	0.00930474	0	0	0.1755
300202	2017	0.082	0.183	0.448087	21.6954	0.0323	6	1.45541	0.240672	20.3587	111739683	0.0429768	0	0	0.1755
300202	2018	0.303	0.355	0.853521	21.6968	-0.055	7	1.4487	0.240672	20.1765	215571090	0.082912	0	0	0.1755
300202	2019	0.048	0.23	0.208696	21.5782	0.0302	8	1.33386	0.254193	19.982	354849692	0.147854	0	0	0.1755
300203	2015	0.258	0.278	0.928058	21.7902	0.0797	4	1.68056	0.18159	20.8168	306056200	0.105537	1	0	0.1184
300203	2016	0.198	0.295	0.671186	22.1375	0.0995	5	1.78267	0.238753	21.1314	634384735	0.154728	1	0	0.1184
300203	2017	0.195	0.266	0.733083	22.4121	0.0973	6	1.8366	0.331956	21.2638	1.07795e+09	0.19962	1	0	0.1184
300203	2018	0.21	0.314	0.66879	22.5761	0.1062	7	2.01718	0.410917	21.2474	1498885376	0.234201	1	0	0.1184
300203	2019	0.1	0.235	0.425532	22.7885	0.0367	8	2.16657	0.476955	21.2754	1272041682	0.161018	1	0	0.1184
300205	2015	0.061	0.101	0.60396	21.4286	0.0275	4	1.50597	0.111713	20.0371	251900000	0.12595	1	1	0.131
300205	2016	0.056	0.155	0.36129	21.2441	0.018	5	1.50465	0.130156	19.9314	212800000	0.125176	1	1	0.131
300205	2017	0.054	0.147	0.367347	21.2302	0.0159	6	1.51507	0.14516	20.0585	171000000	0.100588	1	1	0.131
300205	2018	0.049	0.135	0.362963	21.3304	0.0645	7	1.63086	0.162646	20.4125	227400000	0.126333	1	1	0.131
300205	2019	0.045	0.157	0.286624	21.4635	0.0775	8	1.87341	0.218624	20.627	511900000	0.243762	1	1	0.131
300206	2015	0.144	0.146	0.986301	21.0271	0.0591	4	1.1944	0.129402	17.5319	0	0	1	0	0.1184
300206	2016	0.151	0.171	0.883041	21.0966	-0.0062	5	1.19718	0.057505	18.2019	0	0	1	0	0.1184
300206	2017	0.136	0.158	0.860759	21.1068	0.0428	6	1.14012	0.067648	17.9542	0	0	1	0	0.1184
300206	2018	0.249	0.27	0.922222	21.0789	0.0561	7	1.14613	0.087767	18.4657	0	0	1	0	0.1184
300206	2019	0.275	0.299	0.919732	21.089	0.0827	8	1.15277	0.109493	18.6753	0	0	1	0	0.1184
300207	2015	0.164	0.275	0.596364	22.2945	0.0695	4	2.95102	0.143008	21.1459	1473100000	0.306896	0	0	0.1755
300207	2016	0.078	0.388	0.201031	22.4657	0.0639	5	3.41362	0.113257	21.5181	2286500000	0.40114	0	0	0.1755
300207	2017	0.163	0.318	0.512579	22.843	0.0617	6	4.23307	0.160546	22.121	4034000000	0.486024	0	0	0.1755
300207	2018	0.44	0.488	0.901639	23.2927	0.0516	7	3.46277	0.196446	22.2799	5814000000	0.447231	0	0	0.1755
300207	2019	0.55	0.592	0.929054	23.6505	0.0506	8	3.93566	0.249331	22.3533	8142000000	0.428526	0	0	0.1755
300210	2015	0.028	0.137	0.20438	21.084	0.0607	4	1.48155	0.135179	19.7091	315200000	0.225143	1	0	0.1184
300210	2016	0.065	0.223	0.29148	21.2793	0.0497	5	1.66197	0.141091	19.9145	538400000	0.316706	1	0	0.1184
300210	2017	0.039	0.184	0.211957	21.4525	0.0447	6	1.80837	0.085147	19.9107	700447384	0.333546	1	0	0.1184
300210	2018	0.056	0.162	0.345679	21.5826	-0.0356	7	1.86818	0.085147	19.9196	619400000	0.258083	1	0	0.1184
300210	2019	0.013	0.163	0.079755	21.5311	-0.1692	8	2.06625	0.085147	19.3477	699100000	0.317773	1	0	0.1184
300211	2015	0.086	0.159	0.540881	20.1797	0.0169	4	1.19399	0.123857	18.8019	22872724	0.0394357	1	0	0.1184
300211	2016	0.245	0.384	0.638021	20.2041	0.002	5	1.16862	0.066442	18.6807	29451546	0.0499179	1	0	0.1184
300211	2017	0.017	0.291	0.058419	20.1864	0.0034	6	1.1535	0.06765	18.666	20870746	0.035984	1	0	0.1184
300211	2018	0.006	0.202	0.029703	20.1746	0.0012	7	1.09744	0.069295	18.2394	10816631	0.0186494	1	0	0.1184
300211	2019	0.012	0.215	0.055814	20.1043	0.0035	8	1.09143	0.071391	17.7536	8557505	0.0158472	1	0	0.1184
300213	2015	0.085	0.141	0.602837	21.0354	0.0679	4	1.78901	0.1361	19.8363	221241318	0.15803	1	0	0.1184
300213	2016	0.076	0.173	0.439306	21.2245	0.0564	5	1.44146	0.144404	20.0791	225624244	0.13272	1	0	0.1184
300213	2017	0.056	0.143	0.391608	21.5673	0.0479	6	1.51561	0.080157	20.5603	426911680	0.185614	1	0	0.1184
300213	2018	0.063	0.138	0.456522	21.8052	0.0561	7	1.57333	0.092877	20.4902	485060056	0.161687	1	0	0.1184
300213	2019	0.085	0.195	0.435897	21.8424	0.0617	8	1.51122	0.10693	20.5055	587249980	0.189435	1	0	0.1184
300214	2015	0.026	0.208	0.125	21.0525	0.0848	4	1.1758	0.121141	19.3044	118600000	0.0847143	0	0	0.1755
300214	2016	0.018	0.304	0.059211	21.1624	0.0712	5	1.08624	0.14009	19.4272	0	0	0	0	0.1755
300214	2017	0.042	0.394	0.106599	21.1127	0.0813	6	1.08962	0.150827	19.6323	5000000	0.00333333	0	0	0.1755
300214	2018	0.01	0.374	0.026738	21.2723	0.0679	7	1.11977	0.162162	19.7462	59120000	0.0347765	0	0	0.1755
300214	2019	0.12	0.72	0.166667	21.3198	0.1174	8	1.18196	0.172334	19.9689	91700000	0.0509444	0	0	0.1755
300217	2015	0.086	0.204	0.421569	21.2364	0.0391	4	1.24804	0.114013	19.3808	214600000	0.126235	0	0	0.1755
300217	2016	0.066	0.401	0.164589	21.5634	0.0205	5	1.34912	0.045219	20.0001	255001377	0.11087	0	0	0.1755
300217	2017	0.035	0.451	0.077605	21.7302	0.0444	6	1.43454	0.050949	20.0239	332700000	0.123222	0	0	0.1755
300217	2018	0.076	0.341	0.222874	21.8126	0.0525	7	1.66525	0.06044	19.988	708800000	0.236267	0	0	0.1755
300217	2019	0.043	0.425	0.101176	22.032	-0.0255	8	1.70737	0.064536	19.7654	487200000	0.131676	0	0	0.1755
300218	2015	0.342	0.372	0.919355	21.2868	0.0438	4	1.76956	0.317487	18.4893	308050000	0.171139	0	0	0.1755
300218	2016	0.455	0.529	0.860113	21.3158	0.0424	5	1.8056	0.355195	18.5734	326750000	0.181528	0	0	0.1755
300218	2017	0.219	0.365	0.6	21.3762	0.0104	6	1.8701	0.355195	18.6121	364118000	0.191641	0	0	0.1755
300218	2018	0.41	0.51	0.803922	21.3912	0.0222	7	1.96454	0.361262	18.7156	465800000	0.2329	0	0	0.1755
300218	2019	0.323	0.511	0.632094	21.4593	0.0488	8	1.78907	0.409252	18.8025	299198582	0.142476	0	0	0.1755
300219	2015	0.412	0.447	0.9217	21.1755	0.0934	4	1.91101	0.058689	19.5978	239900000	0.149938	1	0	0.1184
300219	2016	0.644	0.731	0.880985	21.4473	0.0476	5	1.7525	0.05664	20.0634	221100000	0.105286	1	0	0.1184
300219	2017	0.53	0.6	0.883333	21.9256	0.0883	6	1.779	0.06872	20.5693	437800000	0.132667	1	0	0.1184
300219	2018	0.503	0.626	0.803514	22.3271	0.0607	7	1.6162	0.088936	20.7965	286173056	0.0572346	1	0	0.1184
300219	2019	0.085	0.365	0.232877	22.2804	-0.249	8	1.93596	0.089548	20.6721	452700000	0.0963191	1	0	0.1184
300220	2015	0.056	0.147	0.380952	19.8602	-0.0269	4	1.38008	0.075194	17.7302	76496489	0.182134	1	0	0.1184
300220	2016	0.059	0.291	0.202749	19.9692	0.0178	5	1.35936	0.079253	17.4381	39692685	0.0844525	1	0	0.1184
300220	2017	0.014	0.183	0.076503	19.9588	-0.1383	6	1.40287	0.079253	17.0687	25711094	0.0547045	1	0	0.1184
300220	2018	0.057	0.185	0.308108	19.677	0.0232	7	1.3791	0.092051	16.9717	32633491	0.0932385	1	0	0.1184
300220	2019	0.005	0.21	0.02381	19.6885	0.0385	8	1.40323	0.11358	17.5153	47017526	0.130604	1	0	0.1184
300221	2015	0.045	0.174	0.258621	20.9274	0.052	4	1.66594	0.052461	19.8137	309718610	0.258099	0	0	0.1755
300221	2016	0.045	0.318	0.141509	20.9663	0.1147	5	1.74342	0.084869	20.0538	357232028	0.274794	0	0	0.1755
300221	2017	0.053	0.388	0.136598	21.1988	0.07	6	1.52379	0.070731	20.4066	523741364	0.327338	0	0	0.1755
300221	2018	0.007	0.237	0.029536	21.957	-0.3317	7	1.7105	0.070888	20.0501	399655233	0.117546	0	0	0.1755
300221	2019	0	0.278	0	21.5614	0.015	8	1.43003	0.079077	19.696	79113057	0.034397	0	0	0.1755
300222	2015	0.01	0.079	0.126582	21.2847	0.0773	4	1.48031	0.0258	19.708	60186896	0.0334372	0	0	0.1755
300222	2016	0.012	0.132	0.090909	21.5064	0.0664	5	1.32878	0.030436	20.3225	92376144	0.0419892	0	0	0.1755
300222	2017	0.029	0.137	0.211679	22.3078	0.0672	6	1.44281	0.039191	20.849	584200000	0.119224	0	0	0.1755
300222	2018	0	0.128	0	22.5122	0.0601	7	1.72345	0.045569	21.4542	1268600000	0.211433	0	0	0.1755
300222	2019	0	0.136	0	22.7871	-0.4039	8	3.18996	0.04587	21.1466	2060100000	0.260772	0	0	0.1755
300223	2015	0.006	0.014	0.428571	20.7939	0.0225	4	1.03381	0.177608	15.8776	0	0	1	0	0.1184
300223	2016	0.011	0.042	0.261905	20.8422	0.0088	5	1.03392	0.1927	16.5732	0	0	1	0	0.1184
300223	2017	0.012	0.057	0.210526	20.8497	0.0057	6	1.02839	0.200494	16.3989	0	0	1	0	0.1184
300223	2018	0.063	0.086	0.732558	20.8689	0.0108	7	1.04909	0.179503	16.921	0	0	1	0	0.1184
300223	2019	0.049	0.105	0.466667	20.9039	0.044	8	1.05999	0.192322	16.9655	0	0	1	0	0.1184
300224	2015	0.05	0.126	0.396825	21.4412	0.0553	4	1.40078	0.160152	19.9631	265800000	0.126571	0	0	0.1755
300224	2016	0.031	0.219	0.141553	21.8011	0.0601	5	1.3749	0.190646	20.3096	350200000	0.120759	0	0	0.1755
300224	2017	0.021	0.215	0.097674	21.8885	0.0183	6	1.27843	0.134715	20.1271	324880200	0.101525	0	0	0.1755
300224	2018	0.015	0.172	0.087209	22.0704	-0.0323	7	1.38752	0.137162	20.2368	645340100	0.169826	0	0	0.1755
300224	2019	0.023	0.214	0.107477	22.0449	0.0219	8	1.36109	0.160362	20.1049	646600000	0.174757	0	0	0.1755
300227	2015	0.04	0.173	0.231214	20.1902	0.0562	4	1.58095	0.039137	18.3963	92220000	0.156305	1	0	0.1184
300227	2016	0.064	0.341	0.187683	20.2191	0.0354	5	1.74929	0.039658	18.8551	113400000	0.189	1	0	0.1184
300227	2017	0.025	0.312	0.080128	20.3519	0.0713	6	1.4946	0.036867	19.3297	1.9078e+08	0.276493	1	0	0.1184
300227	2018	0.08	0.22	0.363636	20.783	0.0752	7	1.49837	0.028502	19.2422	2.12961e+08	0.193601	1	0	0.1184
300227	2019	0.053	0.22	0.240909	20.8669	0.0611	8	1.54183	0.025364	19.6532	1.32941e+08	0.110785	1	0	0.1184
300228	2015	0.204	0.269	0.758364	21.9081	0.013	4	1.89646	0.232966	20.5208	952900000	0.288758	1	0	0.1184
300228	2016	0.193	0.385	0.501299	22.0703	-0.0726	5	2.19616	0.144634	20.3008	934723384	0.24598	1	0	0.1184
300228	2017	0.103	0.441	0.23356	22.0912	0.0342	6	2.27395	0.143654	20.4577	988100000	0.253359	1	0	0.1184
300228	2018	0	0.313	0	22.1598	0.0197	7	2.13505	0.143492	20.2401	906900000	0.215929	1	0	0.1184
300228	2019	0.077	0.351	0.219373	22.0886	-0.0825	8	2.48206	0.143988	19.8849	976800000	0.250462	1	0	0.1184
300230	2015	0.018	0.214	0.084112	20.3741	0.0657	4	1.54975	0.137039	19.5028	179827880	0.253279	0	0	0.1755
300230	2016	0.093	0.415	0.224096	21.2431	0.0465	5	1.56105	0.13101	20.2533	219697878	0.129234	0	0	0.1755
300230	2017	0.026	0.451	0.05765	22.1272	0.0933	6	1.49911	0.078942	20.2418	296200000	0.0722439	0	0	0.1755
300230	2018	0.095	0.358	0.265363	22.1585	0.1008	7	1.4393	0.06148	20.3591	422300000	0.100548	0	0	0.1755
300230	2019	0.032	0.439	0.072893	22.2459	0.0794	8	1.39882	0.0886	20.3928	545800000	0.118652	0	0	0.1755
300232	2015	0.251	0.326	0.769939	21.0144	0.0878	4	1.63954	0.142282	19.5639	212880801	0.163754	1	0	0.1184
300232	2016	0.137	0.382	0.358639	21.2561	0.0611	5	1.71063	0.079205	19.7304	401562392	0.236213	1	0	0.1184
300232	2017	0.478	0.58	0.824138	21.681	0.0747	6	2.39023	0.105353	20.7528	845700000	0.325269	1	0	0.1184
300232	2018	0.982	1	0.982	22.3108	0.0763	7	2.44709	0.122258	21.0159	1343700000	0.274224	1	0	0.1184
300232	2019	1	1	1	22.5823	0.086	8	2.42956	0.142356	21.1763	1535400000	0.239906	1	0	0.1184
300233	2015	0.078	0.162	0.481481	21.3028	0.0847	4	1.52348	0.181771	19.6284	257000000	0.142778	1	0	0.1184
300233	2016	0.126	0.385	0.327273	21.4146	0.0739	5	1.50038	0.23229	19.7855	2.3862e+08	0.11931	1	0	0.1184
300233	2017	0.049	0.319	0.153605	21.5373	0.0731	6	1.24538	0.175232	20.2388	2.66241e+08	0.115757	1	0	0.1184
300233	2018	0	0.164	0	22.3133	0.0693	7	1.29318	0.201312	20.4185	346861000	0.070788	1	0	0.1184
300233	2019	0	0.153	0	22.3884	0.0575	8	1.36906	0.227756	20.3891	329077044	0.06209	1	0	0.1184
300234	2015	0.018	0.135	0.133333	20.4508	0.0913	4	1.49452	0.123187	19.5944	99192346	0.130516	0	0	0.1755
300234	2016	0.017	0.232	0.073276	20.5909	0.0282	5	1.17312	0.123286	19.4899	28391224	0.0322628	0	0	0.1755
300234	2017	0.017	0.278	0.061151	20.894	-0.0041	6	1.2114	0.129881	19.38	35040900	0.0292008	0	0	0.1755
300234	2018	0.1	0.253	0.395257	20.9175	-0.0705	7	1.2853	0.129881	19.0823	19458535	0.0162154	0	0	0.1755
300234	2019	0.222	0.564	0.393617	20.8904	0.0559	8	1.40339	0.149497	19.3669	128404110	0.107003	0	0	0.1755
300236	2015	0.073	0.123	0.593496	20.7633	0.042	4	1.27881	0.106371	19.3489	154281804	0.154282	0	0	0.1755
300236	2016	0.077	0.203	0.37931	20.8717	0.0411	5	1.17076	0.108429	19.3766	107291136	0.0894093	0	0	0.1755
300236	2017	0.038	0.213	0.178404	21.1086	0.054	6	1.16096	0.143817	19.4294	100380176	0.0669201	0	0	0.1755
300236	2018	0.097	0.19	0.510526	21.1379	-0.0008	7	1.20155	0.147742	19.4165	141820992	0.0945473	0	0	0.1755
300236	2019	0.084	0.237	0.35443	21.1506	0.1413	8	1.22857	0.171572	19.4767	176416151	0.117611	0	0	0.1755
300238	2015	0.004	0.086	0.046512	20.2445	0.0859	4	1.30036	0.118051	17.7111	100000000	0.16129	1	0	0.1184
300238	2016	0.013	0.265	0.049057	20.5089	0.0408	5	1.14041	0.128506	18.3215	80000000	0.0987654	1	0	0.1184
300238	2017	0.01	0.253	0.039526	21.247	0.0308	6	1.46687	0.134666	18.8335	165000000	0.0970588	1	0	0.1184
300238	2018	0	0.139	0	21.299	0.0407	7	1.4185	0.138059	18.8975	148000000	0.0822222	1	0	0.1184
300238	2019	0	0.176	0	21.2174	-0.4086	8	1.63228	0.138059	18.7074	133200000	0.08325	1	0	0.1184
300239	2015	0.009	0.206	0.043689	20.0895	0.0189	4	1.10402	0.092684	17.7918	0	0	1	0	0.1184
300239	2016	0.017	0.359	0.047354	20.4749	0.0266	5	1.15896	0.050676	17.6093	24890000	0.0319103	1	0	0.1184
300239	2017	0.017	0.429	0.039627	20.5407	0.0275	6	1.33132	0.055556	18.0486	69780000	0.0840723	1	0	0.1184
300239	2018	0.028	0.314	0.089172	20.6944	0.0349	7	1.59645	0.061539	18.3956	114670000	0.118216	1	0	0.1184
300239	2019	0	0.431	0	20.9045	0.0306	8	1.32513	0.060452	18.4434	45007643	0.0375064	1	0	0.1184
300241	2015	0.073	0.193	0.378238	20.9417	0.0347	4	1.79974	0.105644	19.1322	232573078	0.193811	1	0	0.1184
300241	2016	0.139	0.478	0.290795	20.8926	0.0293	5	1.84696	0.085805	19.8555	210688551	0.175574	1	0	0.1184
300241	2017	0.174	0.582	0.298969	21.3622	0.0686	6	1.95752	0.097895	20.0501	440600000	0.231895	1	0	0.1184
300241	2018	0.297	0.607	0.489292	21.5984	0.0428	7	1.80289	0.05689	20.0101	438900000	0.182875	1	0	0.1184
300241	2019	0.168	0.46	0.365217	21.6039	-0.0633	8	1.77779	0.059201	19.945	361700000	0.150708	1	0	0.1184
300243	2015	0.027	0.205	0.131707	20.5702	0.0629	4	2.66783	0.099153	19.0777	288500000	0.335465	0	0	0.1755
300243	2016	0.023	0.284	0.080986	20.9426	0.0805	5	1.79782	0.109331	19.0429	289006000	0.240838	0	0	0.1755
300243	2017	0.013	0.276	0.047101	20.5691	0.0576	6	1.71912	0.125769	18.9814	244712000	0.284549	0	0	0.1755
300243	2018	0.078	0.294	0.265306	20.5933	0.1132	7	1.75649	0.162072	18.919	287218000	0.326384	0	0	0.1755
300243	2019	0	0.316	0	20.7782	0.0989	8	1.54954	0.177719	18.9618	219824000	0.19984	0	0	0.1755
300246	2015	0.024	0.11	0.218182	20.0674	0.0501	4	1.25989	0.146752	18.1362	21002410	0.0403893	1	0	0.1184
300246	2016	0.056	0.239	0.23431	20.1797	0.1301	5	1.36149	0.17495	18.7406	17539801	0.030241	1	0	0.1184
300246	2017	0.054	0.225	0.24	20.3472	0.1103	6	1.44424	0.189186	18.9917	67996139	0.0985451	1	0	0.1184
300246	2018	0.059	0.194	0.304124	20.5004	0.1017	7	1.47569	0.211131	19.038	51796146	0.0647452	1	0	0.1184
300246	2019	0.174	0.341	0.510264	20.6379	0.1006	8	1.64115	0.220015	19.0353	56855100	0.061799	1	0	0.1184
300247	2015	0.085	0.161	0.52795	20.4986	0.0267	4	1.30721	0.061501	18.9184	206100000	0.257625	0	0	0.1755
300247	2016	0.193	0.378	0.510582	21.3484	0.0416	5	1.22821	0.02758	19.2691	330600000	0.174	0	0	0.1755
300247	2017	0.021	0.331	0.063444	21.7736	0.0323	6	1.25904	0.027586	19.5279	436100000	0.150379	0	0	0.1755
300247	2018	0.067	0.276	0.242754	21.8184	-0.3804	7	1.26071	0.027603	19.7333	133963181	0.0446544	0	0	0.1755
300247	2019	0	0.399	0	21.4257	-0.6357	8	1.27401	0.027603	18.6187	30000000	0.015	0	0	0.1755
300252	2015	0.064	0.208	0.307692	21.3195	0.0957	4	2.67508	0.064764	20.3436	949900000	0.527722	0	0	0.1755
300252	2016	0.052	0.314	0.165605	21.5753	0.0674	5	1.79429	0.076554	20.4995	1250000000	0.543478	0	0	0.1755
300252	2017	0.064	0.404	0.158416	22.1253	0.0484	6	2.26662	0.092892	20.8113	2452300000	0.598122	0	0	0.1755
300252	2018	0.055	0.228	0.241228	22.4949	0.0473	7	2.02559	0.082567	20.9864	1583511280	0.268392	0	0	0.1755
300252	2019	0.046	0.241	0.190871	22.348	0.0296	8	2.1382	0.082567	20.9262	1693600000	0.332078	0	0	0.1755
300256	2015	0.07	0.201	0.348259	21.8366	0.0166	4	1.94736	0.034226	21.1596	1387800000	0.4626	1	0	0.1184
300256	2016	0.327	0.513	0.637427	22.5735	0.0321	5	2.33311	0.017374	21.1788	2207400000	0.344906	1	0	0.1184
300256	2017	0.09	0.29	0.310345	22.783	0.0305	6	2.60986	0.029774	21.2253	2839400000	0.364026	1	0	0.1184
300256	2018	0.116	0.281	0.412811	22.917	-0.1852	7	4.89578	0.020026	21.1724	2809800000	0.3122	1	0	0.1184
300256	2019	0.065	0.354	0.183616	22.821	0.0287	8	2.99278	0.020412	21.6499	2971900000	0.366901	1	0	0.1184
300258	2015	0.143	0.216	0.662037	21.1857	0.1029	4	1.39733	0.218629	18.9601	280820064	0.175513	0	0	0.1755
300258	2016	0.028	0.213	0.131455	21.3135	0.1177	5	1.40638	0.175935	19.1267	308480748	0.171378	0	0	0.1755
300258	2017	0.17	0.35	0.485714	21.439	0.132	6	1.4343	0.20823	19.3204	432709248	0.216355	0	0	0.1755
300258	2018	0.102	0.282	0.361702	21.5949	0.1144	7	1.4838	0.245349	19.3057	465246008	0.193853	0	0	0.1755
300258	2019	0.436	0.59	0.738983	21.7475	0.0714	8	1.60552	0.345655	19.3747	547133592	0.195405	0	0	0.1755
300259	2015	0.166	0.227	0.731278	20.6874	0.0794	4	1.16811	0.102365	18.6195	0	0	1	0	0.1184
300259	2016	0.105	0.225	0.466667	20.7537	0.0578	5	1.14977	0.107777	19.0921	2440000	0.00244	1	0	0.1184
300259	2017	0.086	0.196	0.438776	21.4386	0.0833	6	1.18545	0.136015	19.6332	18860000	0.00943	1	0	0.1184
300259	2018	0.081	0.177	0.457627	21.5583	0.0705	7	1.24052	0.076356	19.74	17280000	0.00751304	1	0	0.1184
300259	2019	0.069	0.223	0.309417	21.6269	0.1155	8	1.241	0.092848	19.908	16224000	0.0064896	1	0	0.1184
300263	2015	0.206	0.341	0.604106	21.7083	0.0578	4	1.4854	0.110052	20.538	315092808	0.116701	0	0	0.1755
300263	2016	0.189	0.396	0.477273	22.01	0.007	5	1.34606	0.055308	20.4376	107146040	0.0297628	0	0	0.1755
300263	2017	0.143	0.302	0.47351	21.9227	0.0199	6	1.41077	0.065168	20.3985	115600000	0.0350303	0	0	0.1755
300263	2018	0.151	0.323	0.467492	22.0193	0.0394	7	1.57417	0.069639	20.5984	340500000	0.092027	0	0	0.1755
300263	2019	0.068	0.317	0.214511	22.2144	0.0554	8	1.55382	0.078246	20.7499	470400000	0.106909	0	0	0.1755
300265	2015	0.035	0.161	0.217391	20.9078	0.0909	4	1.52428	0.082704	20.2136	273810000	0.228175	0	0	0.1755
300265	2016	0.024	0.333	0.072072	21.2311	0.0742	5	2.16622	0.110578	20.7499	654246000	0.384851	0	0	0.1755
300265	2017	0.022	0.367	0.059946	21.4301	0.0399	6	2.1359	0.111895	20.6352	647400000	0.3237	0	0	0.1755
300265	2018	0.063	0.285	0.221053	21.4704	0.0363	7	2.22003	0.11228	20.7162	791445208	0.376879	0	0	0.1755
300265	2019	0.03	0.37	0.081081	21.5497	0.0351	8	2.21994	0.122296	20.4831	774680000	0.336817	0	0	0.1755
300267	2015	0.141	0.233	0.60515	21.521	0.1337	4	1.12828	0.065295	19.1861	294800000	0.134	1	0	0.1184
300267	2016	0.118	0.433	0.272517	22.2922	0.1498	5	1.08377	0.049871	19.2431	5742600	0.00119637	1	0	0.1184
300267	2017	0.527	0.757	0.696169	22.4129	0.1067	6	1.05698	0.051566	19.6311	14271300	0.00264283	1	0	0.1184
300267	2018	0.353	0.635	0.555906	22.4672	0.0401	7	1.0726	0.052565	19.6579	22800000	0.004	1	0	0.1184
300267	2019	0	0.631	0	22.5231	0.0253	8	1.06054	0.055629	19.7013	31328700	0.00522145	1	0	0.1184
300270	2015	0.016	0.051	0.313726	20.3158	0.0499	4	1.34249	0.081146	19.5978	43697896	0.0652207	1	0	0.1184
300270	2016	0.029	0.118	0.245763	20.4692	0.0488	5	1.44037	0.097695	19.3673	58920872	0.0755396	1	0	0.1184
300270	2017	0.058	0.143	0.405594	20.6188	0.0434	6	1.63794	0.116447	19.5143	117036804	0.130041	1	0	0.1184
300270	2018	0.018	0.089	0.202247	20.8272	-0.0256	7	1.44525	0.104794	19.7328	125591996	0.114175	1	0	0.1184
300270	2019	0.017	0.11	0.154545	21.1213	-0.0722	8	1.42918	0.104794	19.8692	132513857	0.0883426	1	0	0.1184
300272	2015	0.051	0.159	0.320755	20.5834	0.0637	4	1.41866	0.121434	18.8005	69790801	0.0802193	0	0	0.1755
300272	2016	0.104	0.329	0.316109	20.9608	0.0379	5	2.21605	0.155369	18.8255	217073200	0.166979	0	0	0.1755
300272	2017	0.036	0.254	0.141732	21.6817	0.0142	6	1.52147	0.159214	18.9647	161616358	0.0621601	0	0	0.1755
300272	2018	0.235	0.463	0.507559	21.69	0.2381	7	1.37479	0.148118	18.6668	219284573	0.0843402	0	0	0.1755
300272	2019	0.027	0.365	0.073973	21.2052	0.0978	8	1.6047	0.167208	18.8913	308052788	0.192533	0	0	0.1755
300273	2015	0.118	0.19	0.621053	21.5967	0.0392	4	1.55002	0.082032	20.2026	220847640	0.0920199	1	0	0.1184
300273	2016	0.005	0.215	0.023256	22.0396	0.0314	5	1.84776	0.094587	20.3733	213883574	0.0578064	1	0	0.1184
300273	2017	0.01	0.262	0.038168	22.2428	0.0374	6	2.1882	0.119149	20.6723	274778176	0.0597344	1	0	0.1184
300273	2018	0	0.169	0	22.4403	0.0433	7	2.22448	0.123605	20.7615	252852248	0.0451522	1	0	0.1184
300273	2019	0.034	0.294	0.115646	22.4946	0.0323	8	2.38386	0.129479	20.8285	324404036	0.0549837	1	0	0.1184
300274	2015	1	1	1	22.3083	0.0724	4	2.39197	0.183556	21.8387	1239900000	0.253041	0	0	0.1755
300274	2016	1	1	1	22.6377	0.057	5	1.95464	0.126988	22.0485	1811900000	0.266456	0	0	0.1755
300274	2017	1	1	1	23.1792	0.0749	6	2.3135	0.184952	22.3419	3489017641	0.290751	0	0	0.1755
300274	2018	1	1	1	23.5112	0.0508	7	2.37243	0.247755	22.5659	3520900000	0.220056	0	0	0.1755
300274	2019	1	1	1	23.6406	0.0456	8	2.60647	0.300358	22.6212	3813200000	0.211844	0	0	0.1755
300276	2015	0.026	0.148	0.175676	20.4913	0.0285	4	1.44285	0.06119	19.2492	43985000	0.0556772	1	0	0.1184
300276	2016	0.011	0.235	0.046809	20.59	0.0166	5	1.56785	0.064663	19.3032	54615558	0.0620631	1	0	0.1184
300276	2017	0.126	0.351	0.358974	20.6935	0.0174	6	1.88326	0.055566	20.0064	128500000	0.132474	1	0	0.1184
300276	2018	0.08	0.278	0.28777	22.2271	0.0536	7	1.41871	0.052596	19.9268	220500000	0.049	1	0	0.1184
300276	2019	0	0.351	0	22.339	0.0573	8	1.48591	0.044898	20.328	283400000	0.05668	1	0	0.1184
300278	2015	0.227	0.33	0.687879	21.4048	0.0426	4	2.19974	0.023589	20.5016	569300000	0.28465	1	0	0.1184
300278	2016	0.138	0.494	0.279352	21.9017	0.0402	5	2.77883	0.023773	20.8725	1081900000	0.338094	1	0	0.1184
300278	2017	0.237	0.592	0.400338	22.1998	0.0414	6	2.78899	0.023773	20.8639	1122200000	0.255045	1	0	0.1184
300278	2018	0	0.49	0	22.2443	0.0275	7	2.64993	0.021651	20.8366	662800000	0.144087	1	0	0.1184
300278	2019	0	0.401	0	22.2381	-0.4667	8	10.3474	0.021698	20.349	463515334	0.103003	1	0	0.1184
300281	2015	0.26	0.336	0.77381	20.725	0.0434	4	1.41591	0.104472	18.4657	169030000	0.16903	1	0	0.1184
300281	2016	0.118	0.315	0.374603	20.7654	0.0394	5	1.5118	0.118772	18.5013	218626800	0.218627	1	0	0.1184
300281	2017	0.111	0.335	0.331343	20.862	0.0315	6	1.28482	0.116037	18.6991	181089072	0.164626	1	0	0.1184
300281	2018	0.072	0.221	0.325792	21.1534	0.0167	7	1.20834	0.082245	18.1248	65100000	0.0434	1	0	0.1184
300281	2019	0.092	0.293	0.313993	21.1036	0.0274	8	1.22254	0.092891	16.6504	118000000	0.0786667	1	0	0.1184
300282	2015	0.074	0.226	0.327434	21.4512	-0.0286	4	1.68441	0.035561	19.7456	311600000	0.148381	1	0	0.1184
300282	2016	0.07	0.415	0.168675	21.4993	0.0582	5	1.66497	0.03404	19.8671	391700000	0.178045	1	0	0.1184
300282	2017	0.126	0.205	0.614634	21.9038	0.0275	6	1.09667	0.032689	19.1453	218167682	0.0661114	1	0	0.1184
300282	2018	0	0.097	0	21.6813	0.0336	7	1.16815	0.032689	19.4875	239708676	0.0921956	1	0	0.1184
300282	2019	0	0.137	0	21.792	0.0023	8	1.16618	0.021631	19.5273	200000000	0.0689655	1	0	0.1184
300286	2015	0.11	0.148	0.743243	20.2473	0.101	3	1.24361	0.227323	17.7354	45666264	0.0736553	1	0	0.1184
300286	2016	0.072	0.2	0.36	20.3269	0.1125	4	1.28313	0.283212	17.9273	74322120	0.110929	1	0	0.1184
300286	2017	0.091	0.198	0.459596	20.4511	0.1228	5	1.31305	0.347008	18.1817	84966952	0.111799	1	0	0.1184
300286	2018	0	0.135	0	20.6	0.118	6	1.27517	0.275924	18.2455	96357816	0.109498	1	0	0.1184
300286	2019	0	0.167	0	20.6627	0.1052	7	1.47806	0.319818	18.2881	144800000	0.154043	1	0	0.1184
300289	2015	0.096	0.192	0.5	21.2033	0.135	3	1.3165	0.142408	19.645	19701700	0.0123136	1	0	0.1184
300289	2016	0.034	0.242	0.140496	21.2293	0.069	4	1.24398	0.147563	19.788	57038133	0.0335518	1	0	0.1184
300289	2017	0.005	0.253	0.019763	21.2318	0.0718	5	1.23066	0.15882	19.4631	113287643	0.0666398	1	0	0.1184
300289	2018	0.02	0.169	0.118343	21.2851	0.0447	6	1.203	0.163686	19.4857	103866789	0.0577038	1	0	0.1184
300289	2019	0.069	0.222	0.310811	21.2709	0.0196	7	1.18219	0.16405	19.4981	50159712	0.0295057	1	0	0.1184
300294	2015	0.143	0.217	0.658986	20.7409	0.0871	3	1.1468	0.192177	18.3272	24162082	0.0241621	1	0	0.1184
300294	2016	0.033	0.277	0.119134	21.5064	0.1315	4	1.13474	0.266612	18.5133	2.13807e+06	0.00097185	1	0	0.1184
300294	2017	0.042	0.431	0.097448	21.6068	0.1149	5	1.47713	0.250449	19.4819	75918600	0.0316328	1	0	0.1184
300294	2018	0.233	0.47	0.495745	22.0234	0.1143	6	1.34547	0.324108	20.0337	177771896	0.0480465	1	0	0.1184
300294	2019	0.099	0.392	0.252551	22.3472	0.1022	7	1.31793	0.406299	20.1552	335523976	0.065789	1	0	0.1184
300296	2015	0.155	0.217	0.714286	21.3941	0.0813	3	2.19501	0.029651	20.863	667308392	0.333654	1	0	0.1184
300296	2016	0.39	0.521	0.74856	22.3875	0.1057	4	1.83847	0.051459	21.2925	813900000	0.153566	1	0	0.1184
300296	2017	0.245	0.389	0.62982	22.8293	0.1139	5	2.24654	0.032444	21.4318	2235000000	0.272561	1	0	0.1184
300296	2018	0.253	0.399	0.634085	23.2615	0.1068	6	1.87778	0.024815	21.6535	2343500000	0.180269	1	0	0.1184
300296	2019	0.238	0.47	0.506383	23.4039	0.0651	7	1.82902	0.031739	21.8521	2301000000	0.1534	1	0	0.1184
300298	2015	0.246	0.287	0.857143	20.9154	0.1104	3	1.07571	0.42546	18.1807	0	0	1	0	0.1184
300298	2016	0.115	0.282	0.407801	21.0115	0.0869	4	1.15313	0.382263	18.8459	0	0	1	0	0.1184
300298	2017	0.153	0.271	0.564576	21.1109	0.1842	5	1.19659	0.418235	18.8261	1.31998e+06	0.000879988	1	0	0.1184
300298	2018	0.207	0.286	0.723776	21.2318	0.1181	6	1.14373	0.374302	19.4781	2.63996e+06	0.00155292	1	0	0.1184
300298	2019	0.209	0.309	0.676375	21.8219	0.0916	7	1.2388	0.453347	19.4795	3.95995e+06	0.00131998	1	0	0.1184
300303	2015	0.055	0.176	0.3125	21.0848	0.051	3	1.30672	0.102678	19.7952	104800000	0.0748571	1	0	0.1184
300303	2016	0.053	0.373	0.142091	21.5238	0.0619	4	1.5553	0.124679	20.2134	333742945	0.151701	1	0	0.1184
300303	2017	0.037	0.352	0.105114	21.7885	0.0189	5	1.7899	0.080012	20.5103	582451042	0.200845	1	0	0.1184
300303	2018	0.105	0.304	0.345395	21.9227	0.0545	6	1.6741	0.094105	20.5589	586500000	0.177727	1	0	0.1184
300303	2019	0.393	0.57	0.689474	21.9025	0.0847	7	1.86377	0.119221	20.6262	1091100000	0.330636	1	0	0.1184
300304	2015	0.125	0.162	0.771605	20.9106	0.0528	3	1.16897	0.228716	18.6976	39977936	0.0333149	0	0	0.1755
300304	2016	0.111	0.201	0.552239	20.9484	0.0523	4	1.22019	0.249569	18.9613	82822512	0.0637096	0	0	0.1755
300304	2017	0.066	0.145	0.455172	21.4382	0.0723	5	1.14762	0.079703	19.0498	143936793	0.0719684	0	0	0.1755
300304	2018	0.094	0.165	0.569697	21.4519	0.0691	6	1.14199	0.094188	19.2874	249411580	0.118767	0	0	0.1755
300304	2019	0.03	0.146	0.205479	21.5221	0.0607	7	1.2911	0.11049	19.3827	346334224	0.157425	0	0	0.1755
300305	2015	0.064	0.168	0.380952	20.9861	0.0505	3	1.05108	0.786353	18.4827	0	0	0	0	0.1755
300305	2016	0.013	0.271	0.04797	21.0595	0.0468	4	1.04616	0.442195	18.4771	10000000	0.00714286	0	0	0.1755
300305	2017	0.069	0.301	0.229236	21.1048	0.0392	5	1.09516	0.490505	18.7028	90282688	0.0601885	0	0	0.1755
300305	2018	0.048	0.242	0.198347	21.1792	0.0418	6	1.10558	0.544125	18.8994	101366996	0.0633544	0	0	0.1755
300305	2019	0.016	0.324	0.049383	21.2174	0.0562	7	1.15784	0.608637	18.7478	152751776	0.0954699	0	0	0.1755
300306	2015	0.056	0.089	0.629214	20.8295	0.0397	3	1.07103	0.192423	14.5986	0	0	1	0	0.1184
300306	2016	0.035	0.143	0.244755	20.8672	0.0305	4	1.23335	0.191328	18.0203	15849300	0.0132078	1	0	0.1184
300306	2017	0.022	0.14	0.157143	21.5532	0.0683	5	1.11644	0.233198	18.9849	21545000	0.00936739	1	0	0.1184
300306	2018	0.019	0.086	0.22093	21.544	-0.2942	6	1.12436	0.233198	17.9918	27240700	0.0118438	1	0	0.1184
300306	2019	0.011	0.102	0.107843	21.1956	0.0813	7	1.13219	0.244331	17.7711	32936400	0.0205852	1	0	0.1184
300307	2015	0.244	0.273	0.893773	22.1841	0.0135	3	1.05931	0.249937	19.7594	0	0	1	0	0.1184
300307	2016	0.091	0.261	0.348659	22.1336	0.0175	4	1.21967	0.264259	20.1452	18609000	0.00453878	1	0	0.1184
300307	2017	0.091	0.389	0.233933	22.2929	0.0513	5	1.28312	0.282698	20.1218	248080304	0.0516834	1	0	0.1184
300307	2018	0.182	0.412	0.441748	22.3769	0.027	6	1.35025	0.288226	20.3957	619300000	0.119096	1	0	0.1184
300307	2019	0.171	0.39	0.438462	22.4261	-0.2182	7	1.23222	0.288226	20.2199	236746584	0.0430448	1	0	0.1184
300308	2015	0.09	0.173	0.520231	20.3013	0.0053	3	1.16983	0.057021	18.1378	10885458	0.0164931	1	0	0.1184
300308	2016	0.113	0.341	0.331378	20.279	0.0155	4	1.13741	0.061676	17.8386	16289869	0.0254529	1	0	0.1184
300308	2017	0.098	0.288	0.340278	20.2646	0.0311	5	1.94965	0.028115	20.7362	704800000	1.11873	1	0	0.1184
300308	2018	0.058	0.188	0.308511	22.7787	0.0958	6	1.69166	0.042645	20.549	530100000	0.0679615	1	0	0.1184
300308	2019	0	0.189	0	22.8127	0.0566	7	1.5147	0.037744	20.8481	824300000	0.101765	1	0	0.1184
300314	2015	0.11	0.187	0.588235	20.393	0.0608	3	1.07862	0.116222	16.132	0	0	1	0	0.1184
300314	2016	0.03	0.259	0.11583	20.4393	0.0859	4	1.12088	0.141128	16.5077	0	0	1	0	0.1184
300314	2017	0.074	0.292	0.253425	20.5478	0.0669	5	1.11438	0.162811	16.6043	0	0	1	0	0.1184
300314	2018	0.038	0.153	0.248366	20.5809	0.0401	6	1.11749	0.179045	15.8557	0	0	1	0	0.1184
300314	2019	0.128	0.239	0.535565	20.6021	0.0687	7	1.16442	0.20106	16.6951	0	0	1	0	0.1184
300316	2015	0.123	0.165	0.745455	21.3619	0.0506	3	1.22385	0.082222	19.5076	96477152	0.0507774	1	0	0.1184
300316	2016	0.137	0.268	0.511194	21.5831	0.0538	4	1.19893	0.095728	20.1787	193880000	0.0807833	1	0	0.1184
300316	2017	0.272	0.318	0.855346	22.1418	0.0708	5	1.62609	0.127883	20.5789	583580000	0.142337	1	0	0.1184
300316	2018	0.23	0.305	0.754098	22.5177	0.1021	6	1.49737	0.13789	20.6292	696880000	0.116147	1	0	0.1184
300316	2019	0.231	0.372	0.620968	22.5694	0.0917	7	1.66706	0.175367	20.833	1091035011	0.17318	1	0	0.1184
300317	2015	0.171	0.438	0.390411	21.0486	0.033	3	2.75159	0.023829	21.1031	782000000	0.558571	0	0	0.1755
300317	2016	0.115	0.708	0.162429	22.5915	0.0542	4	1.98447	0.027927	21.4038	1119300000	0.1722	0	0	0.1755
300317	2017	0.021	0.714	0.029412	22.9325	0.0585	5	1.82016	0.01989	21.4887	1382990744	0.151977	0	0	0.1755
300317	2018	0.256	0.631	0.405705	22.9232	-0.2632	6	2.28145	0.020236	21.2673	649746880	0.0721941	0	0	0.1755
300317	2019	0.044	0.377	0.116711	22.6503	-0.2221	7	2.24648	0.020236	20.79	321414704	0.0465818	0	0	0.1755
300318	2015	0.01	0.069	0.144928	20.4993	0.0051	3	1.61319	0.103056	17.5702	21400000	0.02675	1	0	0.1184
300318	2016	0.018	0.149	0.120805	21.4509	0.0263	4	1.37381	0.054295	18.0811	42870000	0.0204143	1	0	0.1184
300318	2017	0.012	0.239	0.050209	21.4625	0.0464	5	1.6964	0.059637	18.2795	201700000	0.0960476	1	0	0.1184
300318	2018	0.043	0.279	0.154122	21.7303	0.0523	6	2.18046	0.013077	18.6792	222700000	0.0824815	1	0	0.1184
300318	2019	0	0.235	0	21.7211	0.0199	7	2.56106	0.057516	18.4551	388700000	0.143963	1	0	0.1184
300319	2015	0.064	0.234	0.273504	19.9772	0.0432	3	1.68061	0.098434	19.3692	218300000	0.464468	1	0	0.1184
300319	2016	0.055	0.466	0.118026	21.4487	0.0605	4	1.39732	0.112774	19.3007	305400000	0.145429	1	0	0.1184
300319	2017	0.049	0.48	0.102083	21.8719	-0.1079	5	1.60514	0.039469	20.018	452248757	0.141328	1	0	0.1184
300319	2018	0.066	0.449	0.146993	21.8577	0.0555	6	1.51847	0.051975	20.1813	363868058	0.117377	1	0	0.1184
300319	2019	0.184	0.548	0.335766	21.8722	0.0261	7	1.5881	0.057789	20.3856	470306264	0.146971	1	0	0.1184
300320	2015	0.09	0.224	0.401786	20.759	0.0826	3	1.39169	0.15096	19.9116	70500000	0.0705	0	0	0.1755
300320	2016	0.205	0.544	0.376838	20.8087	0.0845	4	1.42339	0.181128	19.974	79225000	0.0720227	0	0	0.1755
300320	2017	0.046	0.394	0.116751	20.9145	0.1097	5	1.75143	0.125643	20.3751	263450000	0.219542	0	0	0.1755
300320	2018	0.147	0.356	0.412921	21.2177	0.086	6	1.7298	0.133328	20.6261	486800000	0.30425	0	0	0.1755
300320	2019	0.17	0.452	0.376106	21.6981	0.0985	7	1.64593	0.160897	20.6895	371300000	0.137519	0	0	0.1755
300322	2015	0.075	0.103	0.728155	20.8397	-0.0847	3	2.30673	0.047496	18.9572	284721092	0.258837	1	0	0.1184
300322	2016	0.093	0.214	0.434579	20.9747	0.0287	4	3.39426	0.057237	19.7323	707672928	0.544364	1	0	0.1184
300322	2017	0.085	0.217	0.391705	21.6131	0.0382	5	2.82986	0.062024	19.9027	642286652	0.267619	1	0	0.1184
300322	2018	0.086	0.218	0.394495	21.445	0.0561	6	2.76549	0.063917	19.7157	660900000	0.314714	1	0	0.1184
300322	2019	0.094	0.292	0.321918	21.3317	0.0658	7	2.56327	0.082031	19.9478	532600000	0.295889	1	0	0.1184
300323	2015	0.073	0.117	0.623932	22.0526	0.0133	3	2.52499	0.031181	20.2974	775500000	0.204079	1	0	0.1184
300323	2016	0.144	0.347	0.414986	22.1619	0.068	4	1.99144	0.025185	20.3163	1321800000	0.314714	1	0	0.1184
300323	2017	0.172	0.426	0.403756	22.6523	0.0677	5	2.52291	0.053357	20.6599	1747000000	0.253188	1	0	0.1184
300323	2018	0.055	0.292	0.188356	23.016	0.033	6	2.18275	0.075159	20.8578	2197300000	0.221949	1	0	0.1184
300323	2019	0.084	0.277	0.303249	23.2804	-0.0851	7	2.40627	0.075614	20.6272	2314300000	0.178023	1	0	0.1184
300325	2015	0.028	0.171	0.163743	21.3161	0.0533	3	2.51397	0.132969	20.0793	940000000	0.522222	0	0	0.1755
300325	2016	0.034	0.195	0.174359	21.4877	0.0413	4	2.14205	0.048276	20.7372	1443700000	0.687476	0	0	0.1755
300325	2017	0.013	0.247	0.052632	21.9136	0.0237	5	2.58475	0.051589	20.8285	2003400000	0.607091	0	0	0.1755
300325	2018	0.029	0.159	0.18239	22.2293	0.0051	6	2.572	0.051842	20.4265	1808500000	0.401889	0	0	0.1755
300325	2019	0.044	0.296	0.148649	22.1703	-0.1766	7	3.21704	0.051842	19.2028	1610800000	0.374605	0	0	0.1755
300326	2015	0.097	0.146	0.664384	20.9953	0.1097	3	1.28804	0.075463	19.4158	117200000	0.0901538	1	0	0.1184
300326	2016	0.101	0.268	0.376866	21.2514	0.0926	4	1.204	0.04327	19.6293	113000000	0.0664706	1	0	0.1184
300326	2017	0.192	0.343	0.559767	21.5194	0.0919	5	1.31978	0.054903	19.8798	191300000	0.0869545	1	0	0.1184
300326	2018	0.174	0.411	0.423358	21.7145	0.1454	6	1.42671	0.094763	19.7601	303900000	0.112556	1	0	0.1184
300326	2019	0.085	0.372	0.228495	21.9958	0.0991	7	1.36995	0.155525	20.1285	243100000	0.0675278	1	0	0.1184
300327	2015	0.016	0.039	0.410256	20.2721	0.0579	3	1.20545	0.126994	17.9284	0	0	1	0	0.1184
300327	2016	0.009	0.063	0.142857	20.4225	0.1177	4	1.15685	0.176582	18.1856	0	0	1	0	0.1184
300327	2017	0.018	0.07	0.257143	20.5311	0.1524	5	1.23705	0.226517	18.5087	0	0	1	0	0.1184
300327	2018	0.009	0.055	0.163636	20.7039	0.164	6	1.18825	0.266642	18.3228	0	0	1	0	0.1184
300327	2019	0.004	0.08	0.05	20.7552	0.1564	7	1.20912	0.304185	18.7485	0	0	1	0	0.1184
300328	2015	0.015	0.12	0.125	20.5686	0.0664	3	1.37003	0.113268	18.8743	111500000	0.129651	0	0	0.1755
300328	2016	0.091	0.243	0.374486	20.6438	0.033	4	1.46625	0.066677	19.0931	7.72959e+07	0.0840172	0	0	0.1755
300328	2017	0.162	0.341	0.475073	20.8481	0.0332	5	1.78287	0.077372	19.3176	128160723	0.11651	0	0	0.1755
300328	2018	0.194	0.32	0.60625	21.1179	0.0228	6	1.46906	0.077943	19.6772	130349800	0.0868999	0	0	0.1755
300328	2019	0.129	0.316	0.408228	21.4165	0.0486	7	1.38858	0.100081	19.4535	134578218	0.0672891	0	0	0.1755
300329	2015	0.015	0.11	0.136364	20.3204	0.0398	3	1.14413	0.087649	18.3343	49610720	0.0740459	0	0	0.1755
300329	2016	0.047	0.333	0.141141	20.6062	0.0355	4	1.155	0.101459	18.3036	47230400	0.0530679	0	0	0.1755
300329	2017	0.021	0.253	0.083004	20.6496	0.0447	5	1.19532	0.117302	18.396	65315256	0.0702315	0	0	0.1755
300329	2018	0.088	0.287	0.30662	20.7261	0.0469	6	1.2664	0.135244	18.2646	99499752	0.0994998	0	0	0.1755
300329	2019	0.066	0.343	0.19242	20.8477	0.042	7	1.28411	0.160567	18.3676	72066618	0.0655151	0	0	0.1755
300331	2015	0.026	0.07	0.371429	20.356	0.0123	3	1.39739	0.127783	18.8596	4700000	0.00681159	1	0	0.1184
300331	2016	0.055	0.158	0.348101	20.3675	0.0188	4	1.36422	0.1253	19.5443	238200000	0.340286	1	0	0.1184
300331	2017	0.12	0.244	0.491803	21.3238	0.0566	5	1.3144	0.146842	19.7263	143300000	0.0796111	1	0	0.1184
300331	2018	0.228	0.323	0.705882	21.3344	0.0372	6	1.44534	0.169475	19.9046	330200000	0.183444	1	0	0.1184
300331	2019	0.222	0.388	0.572165	21.4634	0.055	7	1.60194	0.178648	20.1921	471637210	0.224589	1	0	0.1184
300334	2015	0.019	0.079	0.240506	20.9459	0.0352	3	1.61469	0.127284	19.6258	401200494	0.334334	1	1	0.131
300334	2016	0.014	0.148	0.094595	21.4739	0.0353	4	1.69763	0.143673	19.6149	487976592	0.23237	1	1	0.131
300334	2017	0.006	0.148	0.040541	21.5584	-0.0149	5	1.76636	0.143673	19.6341	447640544	0.194626	1	1	0.131
300334	2018	0.092	0.166	0.554217	21.7944	0.0206	6	1.68658	0.130491	19.8791	2.88699e+08	0.0995514	1	1	0.131
300334	2019	0.1	0.189	0.529101	21.81	-0.3819	7	2.22337	0.131293	19.5769	304700000	0.101567	1	1	0.131
300337	2015	0.039	0.215	0.181395	21.679	-0.0724	3	1.60575	0.04484	19.676	611100000	0.235038	0	0	0.1755
300337	2016	0.195	0.52	0.375	21.6182	0.0155	4	1.66569	0.04484	19.7615	728400000	0.3035	0	0	0.1755
300337	2017	0.029	0.437	0.066362	21.6612	0.0181	5	1.75103	0.04484	19.8209	661600000	0.254462	0	0	0.1755
300337	2018	0.103	0.397	0.259446	21.7144	-0.0063	6	1.96152	0.04484	19.8231	771400000	0.285704	0	0	0.1755
300337	2019	0.056	0.407	0.137592	21.7555	0.0308	7	2.09001	0.04484	20.0823	968000000	0.345714	0	0	0.1755
300340	2015	0.016	0.182	0.087912	20.7316	-0.1071	3	1.19558	0.273128	19.22	74461944	0.0744619	1	0	0.1184
300340	2016	0.051	0.318	0.160377	20.672	0.0164	4	1.68108	0.231743	19.8746	180545604	0.190048	1	0	0.1184
300340	2017	0.031	0.243	0.127572	21.4951	0.0445	5	2.42747	0.250718	20.5259	896600000	0.407545	1	0	0.1184
300340	2018	0.035	0.189	0.185185	21.9601	0.0333	6	2.51906	0.142245	20.7312	934900000	0.274971	1	0	0.1184
300340	2019	0.006	0.245	0.02449	22.0088	0.024	7	2.29939	0.143492	20.5093	844500000	0.234583	1	0	0.1184
300341	2015	0.064	0.157	0.407643	20.7205	0.1046	3	1.15951	0.240391	18.8531	0	0	0	0	0.1755
300341	2016	0.015	0.291	0.051546	20.7671	0.1093	4	1.13722	0.127473	18.8583	0	0	0	0	0.1755
300341	2017	0.013	0.306	0.042484	20.8493	0.1149	5	1.16516	0.13551	18.8969	2250000	0.00204545	0	0	0.1755
300341	2018	0.012	0.199	0.060302	21.0669	0.1204	6	1.57123	0.019883	19.331	4500000	0.00321429	0	0	0.1755
300341	2019	0.034	0.28	0.121429	21.0866	0.114	7	1.50606	0.032939	19.4687	8010725	0.00572195	0	0	0.1755
300342	2015	0.11	0.194	0.56701	20.6241	0.1396	3	1.17732	0.217872	19.0895	4.01308e+07	0.0440998	0	0	0.1755
300342	2016	0.036	0.309	0.116505	20.7729	0.1285	4	1.1908	0.16981	19.2501	78347392	0.0712249	0	0	0.1755
300342	2017	0.083	0.277	0.299639	21.1106	0.1265	5	1.29379	0.159074	19.62	161825356	0.107884	0	0	0.1755
300342	2018	0.073	0.192	0.380208	21.2934	0.0619	6	1.42441	0.182407	19.5345	259930564	0.144406	0	0	0.1755
300342	2019	0.072	0.207	0.347826	21.371	0.0924	7	1.29384	0.209176	19.6532	107850284	0.0567633	0	0	0.1755
300345	2015	0.022	0.136	0.161765	20.5433	0.03	3	1.27299	0.048847	19.1655	154686588	0.184151	0	0	0.1755
300345	2016	0.068	0.28	0.242857	20.7943	0.0181	4	1.30161	0.051206	19.228	1.93205e+08	0.175641	0	0	0.1755
300345	2017	0.019	0.245	0.077551	20.8199	-0.0504	5	1.30908	0.051206	18.8288	1.45128e+08	0.131935	0	0	0.1755
300345	2018	0.018	0.162	0.111111	20.7408	-0.4727	6	1.3844	0.051206	18.4146	97481964	0.097482	0	0	0.1755
300345	2019	0.009	0.26	0.034615	20.2585	0.0935	7	1.16162	0.051206	17.8393	58835639	0.0933899	0	0	0.1755
300351	2015	0.065	0.131	0.496183	20.8648	0.0951	3	1.16592	0.09358	19.215	16600000	0.0138333	1	0	0.1184
300351	2016	0.047	0.256	0.183594	20.9713	0.0571	4	1.15174	0.095337	20.1553	69374708	0.0533652	1	0	0.1184
300351	2017	0.03	0.257	0.116732	21.8567	0.0599	5	1.16038	0.109639	20.3061	56954474	0.0183724	1	0	0.1184
300351	2018	0.023	0.152	0.151316	21.9361	-0.1658	6	1.20624	0.109639	20.4372	77970964	0.0229326	1	0	0.1184
300351	2019	0.061	0.2	0.305	21.7843	-0.1793	7	1.25314	0.109915	20.103	72364345	0.0249532	1	0	0.1184
300353	2015	0.073	0.106	0.688679	20.1182	0.0541	3	1.22534	0.046368	19.3536	112354792	0.204281	1	0	0.1184
300353	2016	0.051	0.12	0.425	21.0759	0.0544	4	1.20941	0.053133	19.7317	74924788	0.0535177	1	0	0.1184
300353	2017	0.036	0.103	0.349515	21.6546	0.0559	5	1.35809	0.056701	20.1673	313122900	0.125249	1	0	0.1184
300353	2018	0.054	0.116	0.465517	21.8399	0.0408	6	1.47998	0.078643	20.5369	359164700	0.11586	1	0	0.1184
300353	2019	0.05	0.109	0.458716	21.9353	-0.1153	7	1.88756	0.083552	20.538	387696404	0.114028	1	0	0.1184
300356	2015	0.038	0.122	0.311475	21.4103	0.0322	3	1.53577	0.126679	20.4593	174535172	0.0872676	0	0	0.1755
300356	2016	0.079	0.286	0.276224	21.5017	0.0444	4	1.49847	0.128105	20.4308	86252810	0.0392058	0	0	0.1755
300356	2017	0.045	0.194	0.231959	21.5416	-0.2082	5	1.76339	0.051298	20.1943	1.24958e+08	0.0543295	0	0	0.1755
300356	2018	0.046	0.16	0.2875	21.3298	0.0312	6	1.72555	0.051764	20.0599	1.48874e+08	0.0827077	0	0	0.1755
300356	2019	0	0.196	0	21.3242	0.0352	7	1.622	0.051764	19.6974	127790000	0.0709944	0	0	0.1755
300358	2015	0.84	1	0.84	21.0851	0.0723	1	1.5706	0.209348	20.1045	86000000	0.0614286	1	0	0.1184
300358	2016	0.719	1	0.719	21.593	0.0478	2	1.76668	0.149554	20.3417	267300000	0.111375	1	0	0.1184
300358	2017	0.644	1	0.644	21.7826	0.048	3	1.70589	0.16416	20.3027	491300000	0.169414	1	0	0.1184
300358	2018	1	1	1	22.0984	0.0138	4	1.74195	0.171797	20.3978	600900000	0.150225	1	0	0.1184
300358	2019	0.885	1	0.885	22.1489	0.0142	5	1.8615	0.186059	20.3805	758300000	0.180548	1	0	0.1184
300360	2015	0.052	0.154	0.337662	21.1212	0.1598	1	1.49834	0.36269	19.753	1.66931e+08	0.111287	1	0	0.1184
300360	2016	0.037	0.233	0.158798	21.2058	0.1595	2	1.37251	0.307205	20.0007	1.59501e+08	0.0996879	1	0	0.1184
300360	2017	0.011	0.235	0.046809	21.3084	0.0659	3	1.24069	0.304837	19.9788	1.24505e+08	0.0691696	1	0	0.1184
300360	2018	0.019	0.158	0.120253	21.6597	0.0508	4	1.21516	0.338291	19.7403	1.6721e+08	0.0643115	1	0	0.1184
300360	2019	0	0.209	0	21.6878	0.0802	5	1.2254	0.398239	19.6483	125214584	0.0481595	1	0	0.1184
300363	2015	0.023	0.164	0.140244	21.3411	0.0638	1	2.01722	0.114135	19.3873	436841184	0.229916	1	0	0.1184
300363	2016	0.04	0.335	0.119403	21.5901	0.0799	2	2.09582	0.164405	19.5203	786401384	0.327667	1	0	0.1184
300363	2017	0.017	0.284	0.059859	21.7781	0.0636	3	1.96525	0.192089	19.3979	449800000	0.155103	1	0	0.1184
300363	2018	0.005	0.183	0.027322	21.7699	0.0384	4	1.51721	0.153205	19.3473	720009968	0.257146	1	0	0.1184
300363	2019	0.022	0.206	0.106796	22.199	0.0507	5	1.29082	0.1735	19.6714	1176200000	0.267318	1	0	0.1184
300368	2015	0.047	0.104	0.451923	20.5339	0.0603	1	1.22652	0.107523	19.1497	77400000	0.093253	1	0	0.1184
300368	2016	0.137	0.216	0.634259	21.0975	0.051	2	1.34202	0.059336	19.6335	115740340	0.0771602	1	0	0.1184
300368	2017	0.064	0.145	0.441379	21.2841	-0.1144	3	1.5003	0.058647	19.7241	101180680	0.0562115	1	0	0.1184
300368	2018	0.194	0.317	0.611987	21.2158	0.0206	4	1.74603	0.06033	19.2781	145821020	0.0911381	1	0	0.1184
300368	2019	0.137	0.511	0.268102	21.1773	0.0509	5	2.03629	0.060675	20.0707	177902123	0.111189	1	0	0.1184
300371	2015	0.072	0.162	0.444444	20.029	0.1346	1	1.09044	0.273185	18.1795	0	0	1	0	0.1184
300371	2016	0.064	0.301	0.212625	20.1462	0.0989	2	1.10048	0.317286	18.2386	0	0	1	0	0.1184
300371	2017	0.071	0.405	0.175309	20.2166	0.1138	3	1.08619	0.371653	18.3166	0	0	1	0	0.1184
300371	2018	0.06	0.247	0.242915	20.2983	0.1334	4	1.14112	0.439625	18.6138	0	0	1	0	0.1184
300371	2019	0.073	0.359	0.203343	20.3786	0.1538	5	1.15649	0.379694	18.9166	0	0	1	0	0.1184
300373	2015	0.169	0.272	0.621324	20.6077	0.1194	1	1.56589	0.093507	19.6234	1.3654e+07	0.0153415	1	0	0.1184
300373	2016	0.167	0.323	0.517028	21.0088	0.0926	2	1.22893	0.113257	19.7099	5.1502e+07	0.0396169	1	0	0.1184
300373	2017	0.139	0.255	0.545098	21.6351	0.0991	3	1.44676	0.154674	19.9358	551800000	0.22072	1	0	0.1184
300373	2018	0.253	0.349	0.724928	21.9139	0.0633	4	1.38544	0.179784	20.1734	448500000	0.135909	1	0	0.1184
300373	2019	0.259	0.412	0.628641	21.9642	0.0736	5	1.33786	0.219363	20.247	338800000	0.0968	1	0	0.1184
300374	2015	0.341	1	0.341	20.6676	0.0619	0	1.4678	0.044367	19.7886	158000000	0.166316	0	0	0.1755
300374	2016	0.199	1	0.199	20.855	0.0578	1	1.55894	0.04827	19.7992	200509100	0.182281	0	0	0.1755
300374	2017	0.427	1	0.427	20.9883	0.0456	2	1.75009	0.039661	20.0993	471600000	0.362769	0	0	0.1755
300374	2018	0.068	0.468	0.145299	21.6418	0.0413	3	1.79554	0.074458	20.6138	446772488	0.178709	0	0	0.1755
300374	2019	0	0.526	0	21.6954	0.0369	4	1.9023	0.108087	20.5302	487520736	0.187508	0	0	0.1755
300375	2015	0.048	0.219	0.219178	20.8807	0.102	1	1.25767	0.544396	18.8698	2640196	0.00220016	0	0	0.1755
300375	2016	0.11	0.396	0.277778	21.0736	0.1132	2	1.23487	0.619394	19.0683	1041930	0.000744236	0	0	0.1755
300375	2017	0.123	0.396	0.310606	21.1725	0.0716	3	1.17187	0.570549	19.1806	2.07631e+08	0.12977	0	0	0.1755
300375	2018	0.167	0.484	0.345041	21.3487	0.053	4	1.5514	0.346742	20.0379	479145512	0.252182	0	0	0.1755
300375	2019	0.051	0.393	0.129771	21.734	0.0635	5	1.33167	0.190265	19.6904	166796448	0.0617765	0	0	0.1755
300376	2015	0.893	1	0.893	21.6483	0.0732	1	3.27967	0.339897	21.2794	1741000000	0.6964	0	0	0.1755
300376	2016	0.392	0.495	0.791919	22.2133	0.0628	2	2.46971	0.231672	21.8192	3497000000	0.794773	0	0	0.1755
300376	2017	0.184	0.287	0.641115	22.939	0.0824	3	2.44554	0.081727	21.9337	3351100000	0.36425	0	0	0.1755
300376	2018	0.168	0.291	0.57732	23.0982	0.0664	4	2.39991	0.095926	21.8508	3560000000	0.323636	0	0	0.1755
300376	2019	0.253	0.413	0.612591	23.2043	0.056	5	2.30089	0.101204	21.9555	2917000000	0.243083	0	0	0.1755
300382	2015	0.028	0.135	0.207407	20.4887	0.1305	1	1.25003	0.407001	18.6236	35000000	0.0443038	1	0	0.1184
300382	2016	0.01	0.17	0.058824	20.5422	0.0975	2	1.15496	0.465015	19.1258	633132	0.00076281	1	0	0.1184
300382	2017	0.076	0.221	0.343891	20.9249	0.1191	3	1.28374	0.230265	19.6576	32553560	0.027128	1	0	0.1184
300382	2018	0.089	0.236	0.377119	21.052	0.0951	4	1.56585	0.151218	19.7049	254700000	0.181929	1	0	0.1184
300382	2019	0.121	0.319	0.37931	21.2138	0.0657	5	1.94091	0.168892	19.7024	514691947	0.321682	1	0	0.1184
300385	2015	0.303	0.409	0.740831	20.6569	0.0633	1	1.87056	0.257957	19.6052	325200000	0.345957	1	0	0.1184
300385	2016	0.129	0.338	0.381657	21.0643	0.09	2	1.91906	0.327388	19.9307	365000000	0.260714	1	0	0.1184
300385	2017	0.054	0.26	0.207692	21.2045	0.0509	3	1.84696	0.337801	20.0267	454647504	0.284155	1	0	0.1184
300385	2018	0.316	0.455	0.694506	21.5091	0.0302	4	2.12281	0.423689	20.0071	498400000	0.226545	1	0	0.1184
300385	2019	0.094	0.334	0.281437	21.696	0.0469	5	2.48855	0.296707	20.3468	561100000	0.215808	1	0	0.1184
300387	2015	0.017	0.14	0.121429	20.2456	0.0601	1	1.78703	0.226258	18.7104	0	0	0	0	0.1755
300387	2016	0.052	0.2	0.26	20.8428	0.0827	2	1.65743	0.257216	18.8894	101000000	0.0918182	0	0	0.1755
300387	2017	0.101	0.217	0.465438	20.9054	0.0587	3	1.4965	0.27401	18.9269	149900000	0.124917	0	0	0.1755
300387	2018	0.2	0.358	0.558659	20.906	0.053	4	1.30272	0.129238	18.693	126700000	0.105583	0	0	0.1755
300387	2019	0.104	0.326	0.319018	21.1134	0.0509	5	1.27265	0.135026	18.9636	143600000	0.0957333	0	0	0.1755
300389	2015	0.099	0.206	0.480583	20.9359	0.0915	1	1.52653	0.365782	19.1702	129700000	0.108083	1	0	0.1184
300389	2016	0.109	0.324	0.33642	20.9987	0.0863	2	1.67641	0.22156	19.6234	307900000	0.236846	1	0	0.1184
300389	2017	0.07	0.326	0.214724	21.2226	0.085	3	1.71724	0.249065	19.9623	546300000	0.341438	1	0	0.1184
300389	2018	0	0.241	0	21.3106	0.116	4	1.66342	0.314243	20.1587	758300000	0.421278	1	0	0.1184
300389	2019	0	0.341	0	21.4725	0.0511	5	1.75486	0.334915	20.2039	921100000	0.438619	1	0	0.1184
300390	2015	0.047	0.218	0.215596	19.8262	0.057	1	1.18391	0.140465	18.8882	32706620	0.0797722	1	0	0.1184
300390	2016	0.081	0.398	0.203518	20.6932	0.0187	2	1.24793	0.056186	19.0353	68403676	0.0705193	1	0	0.1184
300390	2017	0.114	0.473	0.241015	20.738	0.0504	3	1.21934	0.056186	19.0304	34044868	0.0340449	1	0	0.1184
300390	2018	0.021	0.238	0.088235	20.7523	0.0551	4	1.28066	0.059453	19.045	90204384	0.0902044	1	0	0.1184
300390	2019	0.075	0.379	0.197889	20.8492	0.0677	5	1.27756	0.052898	18.9202	82493154	0.0749938	1	0	0.1184
300391	2015	0.012	0.083	0.144578	20.3403	0.0193	1	1.90881	0.097161	18.3	159602850	0.23471	0	0	0.1755
300391	2016	0.015	0.153	0.098039	20.3589	0.0155	2	2.06159	0.100272	18.5041	227684576	0.329978	0	0	0.1755
300391	2017	0.006	0.278	0.021583	20.4331	0.0435	3	2.10835	0.086711	19.5838	355700000	0.474267	0	0	0.1755
300391	2018	0.049	0.245	0.2	21.4008	0.0623	4	1.45584	0.078603	19.6666	396600000	0.1983	0	0	0.1755
300391	2019	0.08	0.277	0.288809	21.4577	-0.433	5	2.02559	0.052402	19.6152	488000000	0.232381	0	0	0.1755
300393	2015	0.259	0.365	0.709589	20.777	0.0856	1	1.80957	0.380153	19.5381	287600000	0.261455	1	0	0.1184
300393	2016	0.105	0.453	0.231788	21.1921	0.0724	2	3.47792	0.376057	19.861	562100000	0.351313	1	0	0.1184
300393	2017	0.059	0.286	0.206294	21.9673	0.07	3	2.33576	0.387174	20.3857	845300000	0.241514	1	0	0.1184
300393	2018	0.089	0.26	0.342308	22.5468	0.037	4	2.33722	0.418641	20.3529	1357400000	0.218935	1	0	0.1184
300393	2019	0.017	0.343	0.049563	22.5153	0.0532	5	2.45528	0.277295	20.3736	1796900000	0.299483	1	0	0.1184
300394	2015	0.012	0.13	0.092308	19.6594	0.1664	0	1.04472	0.452918	18.2249	0	0	1	0	0.1184
300394	2016	0.056	0.222	0.252252	20.3771	0.1668	1	1.07781	0.23961	18.4502	6348521	0.00894158	1	0	0.1184
300394	2017	0.032	0.211	0.151659	20.5199	0.1425	2	1.0975	0.28899	18.381	10097732	0.0123143	1	0	0.1184
300394	2018	0.031	0.183	0.169399	20.6061	0.124	3	1.11484	0.317327	18.673	10492634	0.0117895	1	0	0.1184
300394	2019	0.024	0.189	0.126984	20.9014	0.1402	4	1.14787	0.377308	18.9419	9847495	0.00820625	1	0	0.1184
300395	2015	0.03	0.166	0.180723	20.4456	0.1004	1	1.20528	0.342096	18.1697	9036541	0.0118902	0	0	0.1755
300395	2016	0.05	0.266	0.18797	20.5809	0.1174	2	1.26794	0.274089	18.4326	15108424	0.017366	0	0	0.1755
300395	2017	0.015	0.252	0.059524	20.7579	0.1291	3	1.2827	0.213492	18.8749	51112444	0.0511124	0	0	0.1755
300395	2018	0.031	0.208	0.149038	20.8758	0.1273	4	1.31936	0.255754	18.9395	119395912	0.0994966	0	0	0.1755
300395	2019	0.046	0.229	0.200873	21.0577	0.0993	5	1.13546	0.269187	19.2096	111501288	0.0796438	0	0	0.1755
300396	2015	0.041	0.088	0.465909	20.7689	0.0696	1	1.37404	0.266595	18.8407	60000000	0.06	1	0	0.1184
300396	2016	0.013	0.135	0.096296	21.2925	0.0993	2	1.35049	0.333555	18.8335	110174659	0.0612081	1	0	0.1184
300396	2017	0.045	0.151	0.298013	21.343	0.137	3	1.30874	0.448453	18.8963	53029214	0.0279101	1	0	0.1184
300396	2018	0.137	0.193	0.709845	21.339	0.1382	4	1.27306	0.319939	18.956	166976228	0.0878822	1	0	0.1184
300396	2019	0.364	0.387	0.940568	21.4109	0.1473	5	1.1888	0.393281	18.9647	104983928	0.052492	1	0	0.1184
300397	2015	0.003	0.026	0.115385	21.1311	-0.0514	1	1.30182	0.203972	19.7247	100000000	0.0666667	1	0	0.1184
300397	2016	0.014	0.074	0.189189	21.2062	-0.048	2	1.34929	0.101986	19.7886	152190028	0.0951188	1	0	0.1184
300397	2017	0.019	0.108	0.175926	21.2186	0.0813	3	1.23383	0.170102	19.3418	7.87107e+07	0.0491942	1	0	0.1184
300397	2018	0.079	0.132	0.598485	21.1944	-0.1525	4	1.25164	0.170102	18.9251	38505158	0.0240657	1	0	0.1184
300397	2019	0.162	0.266	0.609023	21.0601	0.0907	5	1.41834	0.170102	19.678	80528344	0.0575202	1	0	0.1184
300398	2015	0.008	0.096	0.083333	20.5419	0.1238	1	1.35711	0.094869	18.6589	120215400	0.144838	0	0	0.1755
300398	2016	0.014	0.151	0.092715	20.7191	0.0699	2	1.46384	0.129309	18.8525	244300000	0.2443	0	0	0.1755
300398	2017	0.02	0.171	0.116959	20.8574	0.0329	3	1.48601	0.042116	19.9545	419340044	0.381218	0	0	0.1755
300398	2018	0.02	0.138	0.144928	21.7977	0.1009	4	1.55857	0.048836	19.8448	680009936	0.234486	0	0	0.1755
300398	2019	0.052	0.211	0.246445	21.9731	0.0721	5	1.9122	0.046335	19.9606	1205950492	0.344557	0	0	0.1755
300400	2015	0.101	0.152	0.664474	19.9415	0.0703	1	1.2231	0.187067	18.4237	10688282	0.0232354	1	0	0.1184
300400	2016	0.176	0.337	0.522255	19.9662	0.0968	2	1.33256	0.230095	18.8926	16450251	0.0350005	1	0	0.1184
300400	2017	0.255	0.403	0.632754	20.1656	0.1291	3	1.46227	0.147037	19.1203	28841408	0.050599	1	0	0.1184
300400	2018	0.101	0.28	0.360714	20.4009	0.1097	4	1.55639	0.180707	19.173	39088268	0.0542893	1	0	0.1184
300400	2019	0.068	0.208	0.326923	20.6603	0.019	5	1.97399	0.189955	19.2644	91717200	0.0975715	1	0	0.1184
300401	2015	0.016	0.106	0.150943	20.4426	0.012	1	1.10647	0.230721	17.0451	0	0	0	0	0.1755
300401	2016	0.021	0.297	0.070707	20.4848	0.0513	2	1.16475	0.250427	18.3104	51970000	0.0657848	0	0	0.1755
300401	2017	0.006	0.295	0.020339	20.5922	0.1143	3	1.08876	0.291892	17.9836	58940000	0.0669773	0	0	0.1755
300401	2018	0	0.209	0	21.056	0.2153	4	1.05418	0.174908	18.4207	170910000	0.122079	0	0	0.1755
300401	2019	0	0.251	0	21.2218	0.1891	5	1.1931	0.241021	17.9598	282880000	0.1768	0	0	0.1755
300402	2015	0.047	0.231	0.203463	21.1361	0.0159	1	2.18235	0.157966	19.807	309129248	0.206086	1	1	0.131
300402	2016	0.025	0.27	0.092593	21.1424	-0.0644	2	2.2316	0.157966	19.3552	152638140	0.101759	1	1	0.131
300402	2017	0.051	0.254	0.200787	21.0071	0.0189	3	2.12661	0.163183	19.4272	221297904	0.170229	1	1	0.131
300402	2018	0.062	0.253	0.245059	20.9764	0.0183	4	2.42378	0.17043	19.8216	300900000	0.231462	1	1	0.131
300402	2019	0.075	0.33	0.227273	21.1275	0.0265	5	2.65479	0.187512	19.68	300400000	0.200267	1	1	0.131
300403	2015	0.243	0.338	0.718935	20.9387	0.1063	1	1.11031	0.434177	18.8492	0	0	0	0	0.1755
300403	2016	0.17	0.432	0.393519	21.0285	0.1354	2	1.1084	0.56714	18.8602	4786401	0.00341886	0	0	0.1755
300403	2017	0.43	0.526	0.817491	21.1199	0.1018	3	1.12357	0.276276	18.8295	44572802	0.0297152	0	0	0.1755
300403	2018	0.444	0.501	0.886228	21.2319	0.0913	4	1.22112	0.18242	19.0342	84359203	0.0496231	0	0	0.1755
300403	2019	0.285	0.454	0.627753	21.2135	0.1009	5	1.19783	0.212102	19.1012	63270399	0.039544	0	0	0.1755
300405	2015	0.007	0.147	0.047619	21.0644	0.0024	1	2.20162	0.400103	19.6645	567100000	0.405071	0	0	0.1755
300405	2016	0.01	0.408	0.02451	20.9731	0.0282	2	1.80958	0.349529	19.9788	562166667	0.432436	0	0	0.1755
300405	2017	0.009	0.451	0.019956	21.2408	0.0335	3	1.92602	0.269351	20.115	684333333	0.402549	0	0	0.1755
300405	2018	0.035	0.299	0.117057	21.327	-0.0393	4	2.08457	0.23733	20.0375	668800000	0.371556	0	0	0.1755
300405	2019	0.032	0.395	0.081013	21.2844	0.0246	5	1.99275	0.165818	19.8968	577426576	0.320793	0	0	0.1755
300406	2015	0.013	0.148	0.087838	20.7668	0.2217	1	1.07366	0.355506	19.4606	0	0	1	0	0.1184
300406	2016	0.015	0.206	0.072816	20.9558	0.2061	2	1.05986	0.232016	19.6752	10898.1	8.38318e-06	1	0	0.1184
300406	2017	0.004	0.176	0.022727	21.1093	0.1766	3	1.16251	0.28299	19.8674	2.80218e+07	0.0186812	1	0	0.1184
300406	2018	0.012	0.107	0.11215	21.2991	0.1841	4	1.09548	0.339413	19.9172	5.60327e+07	0.0311293	1	0	0.1184
300406	2019	0.051	0.175	0.291429	21.3464	0.1746	5	1.09289	0.400868	20.1296	8.40436e+07	0.0442335	1	0	0.1184
300408	2015	0.101	0.244	0.413934	22.1617	0.2012	1	1.15932	0.467118	20.4738	0	0	1	0	0.1184
300408	2016	0.194	0.529	0.36673	22.3316	0.2087	2	1.14378	0.293288	20.6145	27790418	0.00555808	1	0	0.1184
300408	2017	0.127	0.493	0.257606	22.4954	0.1728	3	1.25253	0.348572	20.8525	55580836	0.00942048	1	0	0.1184
300408	2018	0.368	0.545	0.675229	22.7294	0.1851	4	1.20848	0.419239	20.4971	83371254	0.0112664	1	0	0.1184
300408	2019	0.144	0.338	0.426035	22.8618	0.1201	5	1.14138	0.46353	20.3497	111161672	0.0130778	1	0	0.1184
300409	2015	0.038	0.106	0.358491	20.5192	0.0574	1	1.80441	0.308444	19.1405	191611472	0.233673	0	0	0.1755
300409	2016	0.005	0.214	0.023364	20.789	0.0688	2	1.49694	0.168223	19.2545	213900000	0.194455	0	0	0.1755
300409	2017	0.011	0.208	0.052885	21.3249	0.0719	3	2.00164	0.192292	19.8416	807600000	0.448667	0	0	0.1755
300409	2018	0.032	0.187	0.171123	22.0348	0.1108	4	2.23106	0.104971	20.1214	1169200000	0.316	0	0	0.1755
300409	2019	0.029	0.312	0.092949	22.3696	0.0277	5	1.79733	0.118121	19.5592	822262016	0.158127	0	0	0.1755
300410	2015	0.116	0.177	0.655367	20.0228	0.0591	1	1.44213	0.112402	19.3024	80651329	0.161303	1	0	0.1184
300410	2016	0.119	0.261	0.455939	20.4783	0.0535	2	1.34705	0.114037	19.6453	81701625	0.104746	1	0	0.1184
300410	2017	0.171	0.278	0.615108	21.1607	0.0836	3	1.40423	0.171526	20.4068	278253704	0.185502	1	0	0.1184
300410	2018	0.33	0.367	0.899183	21.7718	0.0205	4	1.57355	0.172473	20.5674	469800000	0.162	1	0	0.1184
300410	2019	0.159	0.236	0.673729	21.8889	-0.3842	5	2.55269	0.088671	20.443	444900000	0.139031	1	0	0.1184
300411	2015	0.045	0.202	0.222772	20.5572	0.0632	1	1.53494	0.121854	19.9876	119500000	0.140588	0	0	0.1755
300411	2016	0.118	0.377	0.312997	20.5484	0.0609	2	1.51616	0.148514	20.0591	131585000	0.156649	0	0	0.1755
300411	2017	0.02	0.24	0.083333	20.5976	0.0232	3	1.11965	0.100711	20.3712	142710000	0.16217	0	0	0.1755
300411	2018	0.036	0.135	0.266667	22.0635	-0.8358	4	1.26772	0.055951	20.4035	139738095	0.0367732	0	0	0.1755
300411	2019	0	0.151	0	21.4597	0.0479	5	1.27475	0.05816	20.2728	41073700	0.0195589	0	0	0.1755
300412	2015	0.102	0.179	0.569832	19.9362	0.1063	1	1.35681	0.193292	17.9633	48000000	0.104348	1	0	0.1184
300412	2016	0.224	0.402	0.557214	20.1034	0.0668	2	1.32143	0.2158	18.5482	20788364	0.038497	1	0	0.1184
300412	2017	0.264	0.394	0.670051	20.7322	0.0463	3	1.47997	0.1224	18.9618	73258172	0.0732582	1	0	0.1184
300412	2018	0.286	0.395	0.724051	20.9106	0.0393	4	1.62636	0.134927	19.3599	66704691	0.0555872	1	0	0.1184
300412	2019	0.187	0.35	0.534286	21.032	0.0519	5	1.80828	0.158844	19.5283	100402159	0.0717158	1	0	0.1184
300414	2015	0.072	0.177	0.40678	19.9633	0.1119	0	1.1806	0.18982	18.5151	16491038	0.0350873	1	0	0.1184
300414	2016	0.085	0.289	0.294118	20.5001	0.0787	1	1.15929	0.223854	18.3536	25165816	0.0314573	1	0	0.1184
300414	2017	0.096	0.206	0.466019	20.5358	0.0399	2	1.20032	0.239107	19.0615	28075666	0.0338261	1	0	0.1184
300414	2018	0.154	0.237	0.649789	20.6899	0.0563	3	1.16902	0.262633	19.1341	19694422	0.0203035	1	0	0.1184
300414	2019	0.022	0.178	0.123596	20.7113	0.0489	4	1.15079	0.148594	19.061	18671758	0.0188604	1	0	0.1184
300415	2015	0.101	0.18	0.561111	20.9666	0.0686	0	1.83921	0.212061	19.3135	338500000	0.260385	1	0	0.1184
300415	2016	0.058	0.283	0.204947	21.0857	0.0822	1	2.09792	0.22828	19.3445	263800000	0.188429	1	0	0.1184
300415	2017	0.086	0.359	0.239554	21.3144	0.1445	2	2.16012	0.149992	19.5969	530400000	0.294667	1	0	0.1184
300415	2018	0.061	0.228	0.267544	21.5848	0.0887	3	2.26849	0.20103	19.7368	567000000	0.23625	1	0	0.1184
300415	2019	0.019	0.265	0.071698	21.6929	0.0875	4	2.19397	0.213223	19.8655	535100000	0.205808	1	0	0.1184
300417	2015	0.029	0.088	0.329545	19.2169	0.0861	0	1.09219	0.375329	17.509	0	0	1	0	0.1184
300417	2016	0.089	0.193	0.46114	19.7787	0.0782	1	1.09916	0.223247	17.5673	1810515	0.00464235	1	0	0.1184
300417	2017	0.031	0.141	0.219858	19.8718	0.0962	2	1.09462	0.264081	17.3159	3621030	0.008421	1	0	0.1184
300417	2018	0.022	0.099	0.222222	19.9082	0.0659	3	1.1634	0.293689	17.144	5431545	0.0123444	1	0	0.1184
300417	2019	0.004	0.16	0.025	19.9641	0.3772	4	1.31725	0.448775	17.7099	7242060	0.0154086	1	0	0.1184
300420	2015	0.229	0.285	0.803509	19.6127	0.0177	0	1.84167	0.146579	19.4184	91183556	0.276314	0	0	0.1755
300420	2016	0.092	0.31	0.296774	21.071	0.0568	1	1.28447	0.058617	19.5741	20881017	0.014915	0	0	0.1755
300420	2017	0.114	0.319	0.357367	21.1026	0.044	2	1.3532	0.029955	20.0299	48895000	0.0325967	0	0	0.1755
300420	2018	0.063	0.221	0.285068	21.4096	0.0679	3	1.3984	0.023765	20.2635	95469048	0.0477345	0	0	0.1755
300420	2019	0	0.266	0	21.5129	0.0658	4	1.55401	0.026927	20.494	275338676	0.125154	0	0	0.1755
300421	2015	0.148	0.26	0.569231	20.2828	0.0948	0	1.2	0.228095	18.9478	20000000	0.03125	0	0	0.1755
300421	2016	0.087	0.391	0.222506	20.3607	0.0518	1	1.10367	0.239005	19.0326	20000000	0.0285714	0	0	0.1755
300421	2017	0.113	0.513	0.220273	20.9625	0.0604	2	1.29554	0.283311	19.2789	70000000	0.0538462	0	0	0.1755
300421	2018	0.052	0.264	0.19697	21.1401	0.0574	3	1.321	0.322741	19.2444	146000000	0.0973333	0	0	0.1755
300421	2019	0.053	0.396	0.133838	21.128	0.0361	4	1.25398	0.189041	19.3314	80107347	0.0534049	0	0	0.1755
300423	2015	0.085	0.211	0.402844	19.9775	0.0961	0	1.33098	0.207219	19.3394	77867320	0.165675	0	0	0.1755
300423	2016	0.056	0.304	0.184211	20.1888	0.0466	1	1.35193	0.192314	19.3285	70320676	0.119188	0	0	0.1755
300423	2017	0.088	0.346	0.254335	20.2432	0.0432	2	1.49702	0.211561	19.3548	367528020	0.592787	0	0	0.1755
300423	2018	0.025	0.276	0.09058	20.4033	0.0772	3	2.37584	0.090269	21.0983	1339700000	1.83521	0	0	0.1755
300423	2019	0.114	0.422	0.270142	22.6477	0.0971	4	2.26343	0.073835	20.8249	1864500000	0.270217	0	0	0.1755
300424	2015	0.012	0.071	0.169014	20.5658	0.0844	0	1.22772	0.250917	18.9419	25802446	0.0303558	1	0	0.1184
300424	2016	0.04	0.153	0.261438	20.7276	0.0582	1	1.26906	0.277069	19.2953	4.97607e+07	0.0497607	1	0	0.1184
300424	2017	0.003	0.136	0.022059	20.8281	0.061	2	1.35984	0.188707	19.6691	89337520	0.0812159	1	0	0.1184
300424	2018	0.003	0.113	0.026549	20.9291	0.0169	3	2.2617	0.197383	20.0185	359090612	0.299242	1	0	0.1184
300424	2019	0.006	0.227	0.026432	21.4933	0.0386	4	2.43011	0.202524	20.0538	413840164	0.188109	1	0	0.1184
300425	2015	0.097	0.204	0.47549	20.233	0.0353	0	1.33144	0.143045	19.4592	62484144	0.102433	1	0	0.1184
300425	2016	0.085	0.416	0.204327	21.0807	0.0377	1	1.40035	0.158546	19.732	157723644	0.11266	1	0	0.1184
300425	2017	0.12	0.45	0.266667	21.4617	0.0488	2	1.63255	0.085911	19.9376	383233096	0.182492	1	0	0.1184
300425	2018	0.13	0.4	0.325	21.6825	0.0571	3	1.91628	0.070372	20.4631	726391008	0.279381	1	0	0.1184
300425	2019	0	0.494	0	21.9055	0.0648	4	1.80313	0.085111	20.6811	489600000	0.148364	1	0	0.1184
300427	2015	0.088	0.158	0.556962	19.8654	0.1149	0	1.20492	0.340125	19.4095	16099000	0.038331	0	0	0.1755
300427	2016	0.087	0.254	0.34252	20.4485	0.1115	1	1.29579	0.130011	19.3899	26493010	0.0348592	0	0	0.1755
300427	2017	0.038	0.278	0.136691	20.6113	0.0489	2	1.5804	0.113975	20.3163	246887020	0.277401	0	0	0.1755
300427	2018	0.02	0.22	0.090909	21.8843	0.0881	3	1.63242	0.141349	20.8168	452320716	0.14135	0	0	0.1755
300427	2019	0.086	0.327	0.262997	22.0194	0.0692	4	2.0436	0.167955	20.5402	913879080	0.246994	0	0	0.1755
300428	2015	0.011	0.258	0.042636	20.0193	0.0993	0	1.11468	0.299049	18.4733	0	0	0	0	0.1755
300428	2016	0.055	0.396	0.138889	20.3714	0.1083	1	1.16837	0.128228	18.9395	189700000	0.271	0	0	0.1755
300428	2017	0.022	0.437	0.050343	20.4117	0.0901	2	2.48483	0.171871	19.0952	466967206	0.639681	0	0	0.1755
300428	2018	0.135	0.414	0.326087	22.5818	0.0785	3	2.24852	0.093568	20.7919	2128200000	0.332531	0	0	0.1755
300428	2019	0.283	0.592	0.478041	22.6085	0.0798	4	1.77975	0.109233	20.9155	1641000000	0.248636	0	0	0.1755
300430	2015	0.072	0.203	0.35468	20.407	0.0685	0	1.48388	0.230711	18.8368	67167312	0.09201	1	0	0.1184
300430	2016	0.006	0.176	0.034091	20.6265	0.064	1	1.4368	0.278886	19.1463	56390776	0.0619679	1	0	0.1184
300430	2017	0.038	0.217	0.175115	20.6621	0.0532	2	1.2377	0.173284	19.5266	109774242	0.116781	1	0	0.1184
300430	2018	0.021	0.174	0.12069	21.3644	0.0562	3	1.29504	0.124475	19.8622	207939736	0.109442	1	0	0.1184
300430	2019	0.032	0.233	0.137339	21.4763	0.0418	4	1.35972	0.133263	19.7617	311900000	0.148524	1	0	0.1184
300432	2015	0.38	0.479	0.793319	20.4611	0.1473	0	1.46736	0.148061	19.0418	117480000	0.152571	0	0	0.1755
300432	2016	0.242	0.55	0.44	21.0115	0.0576	1	1.28106	0.149451	20.0963	295600000	0.227385	0	0	0.1755
300432	2017	0.245	0.481	0.509355	22.2194	0.0813	2	1.36597	0.201582	21.0547	497300000	0.110511	0	0	0.1755
300432	2018	0.135	0.316	0.427215	22.4295	-0.6873	3	1.9772	0.206723	20.1363	520000000	0.0945455	0	0	0.1755
300432	2019	0.317	0.458	0.69214	21.9054	0.0916	4	1.54499	0.236482	19.6386	217200000	0.0658182	0	0	0.1755
300433	2015	0.367	0.393	0.933842	23.6629	0.0911	0	1.96417	1.03048	21.9041	5908400000	0.310968	1	0	0.1184
300433	2016	0.301	0.376	0.800532	23.7433	0.0585	1	1.69119	0.39346	21.9555	4482100000	0.224105	1	0	0.1184
300433	2017	0.3	0.4	0.75	23.8933	0.0778	2	2.12679	0.415085	22.4725	4539700000	0.189154	1	0	0.1184
300433	2018	0.426	0.547	0.778793	24.299	0.0357	3	2.52471	0.347382	22.5446	9791700000	0.271992	1	0	0.1184
300433	2019	0.384	0.578	0.66436	24.4877	0.0754	4	2.09598	0.351974	22.6356	8479600000	0.1972	1	0	0.1184
300434	2015	0.005	0.104	0.048077	19.4759	0.0578	0	1.12698	0.282569	16.1742	0	0	1	0	0.1184
300434	2016	0.005	0.219	0.022831	19.8849	0.0589	1	1.20029	0.160653	16.9239	0	0	1	0	0.1184
300434	2017	0.059	0.377	0.156499	19.9972	0.0514	2	1.22514	0.101978	17.5165	53000000	0.110417	1	0	0.1184
300434	2018	0.071	0.321	0.221184	21.8639	0.0594	3	1.18949	0.064705	17.4371	10000000	0.00322581	1	0	0.1184
300434	2019	0	0.457	0	21.8835	0.0486	4	1.16454	0.093548	17.7462	0	0	1	0	0.1184
300436	2015	0.018	0.096	0.1875	19.2277	0.1921	0	1.15698	0.220523	15.9454	0	0	1	0	0.1184
300436	2016	0.009	0.109	0.082569	20.2136	0.0915	1	1.26849	0.266991	16.8118	0	0	1	0	0.1184
300436	2017	0.008	0.117	0.068376	20.3675	0.0315	2	1.33407	0.293851	17.2734	29000000	0.0414286	1	0	0.1184
300436	2018	0.021	0.133	0.157895	20.4174	0.0084	3	1.51999	0.311801	17.954	58000000	0.0783784	1	0	0.1184
300436	2019	0.006	0.165	0.036364	20.566	0.02	4	1.55608	0.314545	17.7333	100100000	0.117765	1	0	0.1184
300437	2015	0.008	0.201	0.039801	19.5412	0.0886	0	1.13549	0.341589	17.7987	3000000	0.00967742	0	0	0.1755
300437	2016	0.024	0.437	0.05492	19.9906	0.037	1	1.26664	0.115503	18.4296	119303288	0.248549	0	0	0.1755
300437	2017	0.082	0.545	0.150459	21.1243	0.0495	2	2.21603	0.135485	20.4691	512296104	0.341531	0	0	0.1755
300437	2018	0.148	1	0.148	21.8507	0.1082	3	2.34155	0.174122	20.5898	693300000	0.223645	0	0	0.1755
300437	2019	0.122	1	0.122	22.0872	0.0644	4	2.44581	0.209323	20.5132	894300000	0.229308	0	0	0.1755
300438	2015	0.029	0.205	0.141463	20.5102	0.0651	0	1.6539	0.266386	19.8256	159800000	0.197284	0	0	0.1755
300438	2016	0.028	0.391	0.071611	21.0429	0.0809	1	1.99365	0.122915	20.3364	355300000	0.253786	0	0	0.1755
300438	2017	0.061	0.442	0.138009	21.366	0.0851	2	1.82319	0.149431	20.8768	697900000	0.367316	0	0	0.1755
300438	2018	0.377	0.552	0.682971	22.0248	0.0638	3	2.13366	0.159857	21.1628	852100000	0.230297	0	0	0.1755
300438	2019	0.121	0.437	0.276888	22.3412	0.0419	4	2.15478	0.225055	21.1393	1070600000	0.21412	0	0	0.1755
300439	2015	0.093	0.158	0.588608	20.2472	0.1326	0	1.12378	0.152462	19.1267	0	0	1	0	0.1184
300439	2016	0.043	0.266	0.161654	21.0926	0.0701	1	1.86966	0.203001	20.1604	382650000	0.273321	1	0	0.1184
300439	2017	0.043	0.356	0.120787	21.5853	0.0949	2	1.871	0.281276	20.747	1025000000	0.427083	1	0	0.1184
300439	2018	0.075	0.337	0.222552	22.1769	0.092	3	2.02525	0.343563	20.9895	1185090000	0.275602	1	0	0.1184
300439	2019	0.083	0.403	0.205955	22.2487	-0.1192	4	2.69451	0.350942	20.7974	1267180000	0.275474	1	0	0.1184
300441	2015	0.008	0.193	0.041451	19.996	0.0663	0	1.3405	0.127741	17.9297	75000000	0.15625	0	0	0.1755
300441	2016	0.076	0.409	0.185819	20.2263	0.0656	1	1.32279	0.07701	18.8838	108920000	0.178557	0	0	0.1755
300441	2017	0.107	0.426	0.251174	21.0669	0.0844	2	1.561	0.094866	19.3245	341340000	0.243814	0	0	0.1755
300441	2018	0.251	0.444	0.565315	21.6495	0.0748	3	1.63035	0.067327	19.591	5.45508e+08	0.218203	0	0	0.1755
300441	2019	0.241	0.517	0.466151	21.7913	-0.0185	4	1.75778	0.067421	19.6783	686100000	0.236586	0	0	0.1755
300443	2015	0.009	0.2	0.045	20.2492	0.1789	0	1.14425	0.73102	19.0434	3.29611e+07	0.0531631	1	0	0.1184
300443	2016	0.036	0.343	0.104956	20.7527	0.1232	1	1.1429	0.521855	19.4154	108346011	0.108346	1	0	0.1184
300443	2017	0.016	0.366	0.043716	21.2714	0.1128	2	1.07131	0.324374	18.9583	7.27841e+07	0.0428142	1	0	0.1184
300443	2018	0.04	0.273	0.14652	21.2753	0.0665	3	1.05785	0.374133	19.6717	14538319	0.00855195	1	0	0.1184
300443	2019	0.02	0.393	0.050891	21.3319	0.1028	4	1.15375	0.467153	19.7752	109500000	0.0608333	1	0	0.1184
300444	2015	0.125	0.2	0.625	20.3722	0.085	0	1.48193	0.112977	19.958	30000000	0.0428571	0	0	0.1755
300444	2016	0.123	0.339	0.362832	20.9152	0.0649	1	1.82287	0.130374	20.4404	104000000	0.0866667	0	0	0.1755
300444	2017	0.125	0.27	0.462963	21.2452	0.0552	2	1.97926	0.127242	20.7937	330700000	0.194529	0	0	0.1755
300444	2018	0.143	0.274	0.521898	21.6722	0.0541	3	2.30231	0.082585	20.9693	599700000	0.230654	0	0	0.1755
300444	2019	0.079	0.284	0.278169	22.099	-0.3233	4	3.79658	0.082538	20.7721	727000000	0.18175	0	0	0.1755
300445	2015	0.025	0.078	0.320513	19.3203	0.1197	0	1.08094	0.259221	17.2457	50000	0.0002	1	0	0.1184
300445	2016	0.036	0.146	0.246575	19.8097	0.0988	1	1.15755	0.153458	17.5192	50000	0.000125	1	0	0.1184
300445	2017	0.052	0.141	0.368794	19.9808	0.1213	2	1.16223	0.18363	17.6305	50000	0.000104167	1	0	0.1184
300445	2018	0.065	0.126	0.515873	20.1172	0.1221	3	1.10978	0.226228	17.7351	3550000	0.00645455	1	0	0.1184
300445	2019	0.07	0.136	0.514706	20.2007	0.1276	4	1.10874	0.260199	17.9035	5050000	0.00855932	1	0	0.1184
300446	2015	0.027	0.106	0.254717	19.6102	0.2456	0	1.10504	0.526053	18.0045	8.3083e+06	0.0251767	0	1	0.1232
300446	2016	0.016	0.173	0.092486	19.9703	0.2286	1	1.09195	0.350956	18.1001	1567940	0.00333604	0	1	0.1232
300446	2017	0.008	0.207	0.038647	20.1127	0.1969	2	1.08456	0.435955	18.087	1.04362e+06	0.00193262	0	1	0.1232
300446	2018	0.019	0.125	0.152	20.2333	0.1669	3	1.07145	0.519882	18.0343	8405234	0.0137791	0	1	0.1232
300446	2019	0.015	0.139	0.107914	20.3123	0.1648	4	1.07015	0.406	18.2076	1.6393e+06	0.00248379	0	1	0.1232
300447	2015	0.037	0.091	0.406593	19.6273	0.1215	0	1.21303	0.349468	17.9625	31706904	0.0960815	0	0	0.1755
300447	2016	0.026	0.159	0.163522	20.3372	0.1145	1	1.4899	0.228364	18.8698	143505416	0.211037	0	0	0.1755
300447	2017	0.014	0.171	0.081871	20.6932	0.0874	2	1.16675	0.145911	19.476	133567952	0.137699	0	0	0.1755
300447	2018	0.039	0.135	0.288889	21.2933	-0.1101	3	1.22945	0.145989	19.6182	78035704	0.0433532	0	0	0.1755
300447	2019	0.042	0.158	0.265823	21.1611	0.077	4	1.35328	0.239784	19.8092	205628936	0.137086	0	0	0.1755
300449	2015	0.014	0.106	0.132075	20.3481	0.0665	0	1.35615	0.255363	19.6963	138127408	0.200185	1	0	0.1184
300449	2016	0.015	0.217	0.069124	20.5745	0.0406	1	1.41399	0.141129	19.9032	143162123	0.166468	1	0	0.1184
300449	2017	0.052	0.262	0.198473	20.6582	0.0381	2	1.48509	0.138528	20.3679	392696839	0.417763	1	0	0.1184
300449	2018	0.005	0.16	0.03125	21.2977	0.0127	3	1.5635	0.128976	20.4081	301531554	0.167518	1	0	0.1184
300449	2019	0	0.224	0	21.5517	-0.2713	4	1.87841	0.076965	20.2219	330766269	0.143811	1	0	0.1184
300450	2015	0.17	0.237	0.7173	20.4163	0.0974	0	2.35723	0.220084	18.786	223200000	0.301622	1	0	0.1184
300450	2016	0.312	0.47	0.66383	21.2636	0.1368	1	2.55886	0.144748	19.0396	348800000	0.205176	1	0	0.1184
300450	2017	0.645	0.728	0.885989	21.6053	0.0927	2	2.39041	0.247132	20.6143	1243000000	0.517917	1	0	0.1184
300450	2018	0.946	1	0.946	22.618	0.1013	3	2.44764	0.168703	20.3806	1640100000	0.244791	1	0	0.1184
300450	2019	0.939	1	0.939	22.8545	0.0919	4	2.22137	0.226681	21.3111	1571000000	0.187024	1	0	0.1184
300452	2015	0.01	0.242	0.041322	19.4005	0.1118	0	1.26119	0.400171	16.9498	21818962	0.080811	1	0	0.1184
300452	2016	0.022	0.429	0.051282	19.9425	0.1077	1	1.27351	0.250859	17.1014	30626260	0.0665788	1	0	0.1184
300452	2017	0.022	0.41	0.053659	20.0555	0.0924	2	1.33219	0.300614	17.3727	6.7892e+07	0.133122	1	0	0.1184
300452	2018	0.016	0.271	0.059041	20.3174	0.1267	3	1.27221	0.243617	17.483	6.15981e+07	0.0919374	1	0	0.1184
300452	2019	0.019	0.397	0.047859	20.3804	0.127	4	1.35803	0.298565	17.531	72700608	0.102395	1	0	0.1184
300453	2015	0.128	0.22	0.581818	19.7593	0.1014	0	1.11357	0.294287	18.092	0	0	1	0	0.1184
300453	2016	0.018	0.374	0.048128	20.1995	0.0662	1	1.13146	0.169774	17.9092	0	0	1	0	0.1184
300453	2017	0.041	0.37	0.110811	20.2537	0.0744	2	1.1525	0.197286	17.9336	4.7075e+07	0.0747223	1	0	0.1184
300453	2018	0.04	0.27	0.148148	20.3236	0.0574	3	1.35574	0.222022	18.1035	94150093	0.140523	1	0	0.1184
300453	2019	0.035	0.352	0.099432	20.5338	0.0724	4	1.59563	0.16064	18.6013	150200000	0.180964	1	0	0.1184
300455	2015	0.027	0.065	0.415385	20.0001	0.0964	0	1.2475	0.193303	19.1735	0	0	1	1	0.131
300455	2016	0.011	0.115	0.095652	20.4206	0.0978	1	1.24487	0.120497	19.4359	13035135	0.017615	1	1	0.131
300455	2017	0.034	0.14	0.242857	20.5057	0.1001	2	1.16371	0.104145	19.3615	105386937	0.131734	1	1	0.131
300455	2018	0.003	0.108	0.027778	20.5219	0.0979	3	1.15481	0.093381	19.6149	197705405	0.241104	1	1	0.131
300455	2019	0.006	0.232	0.025862	21.0763	0.0775	4	1.58157	0.078445	20.0672	290140540	0.207243	1	1	0.131
300457	2015	0.129	0.194	0.664948	20.0946	0.075	0	1.87525	0.185912	18.7811	109812912	0.207194	1	0	0.1184
300457	2016	0.07	0.271	0.258303	20.7003	0.0895	1	2.79486	0.243581	19.7734	324500000	0.331122	1	0	0.1184
300457	2017	0.132	0.273	0.483516	21.3045	0.0878	2	2.51638	0.125734	20.4725	853800000	0.474333	1	0	0.1184
300457	2018	0.16	0.283	0.565371	21.8711	0.0798	3	1.71095	0.141459	20.9654	903300000	0.282281	1	0	0.1184
300457	2019	0.065	0.226	0.287611	22.3608	0.0433	4	1.78557	0.141569	21.0767	960900000	0.188412	1	0	0.1184
300458	2015	0.035	0.052	0.673077	20.9033	0.0476	0	1.16465	0.437568	16.5049	0	0	1	0	0.1184
300458	2016	0.018	0.061	0.295082	21.3027	0.041	1	1.16937	0.5	18.5013	0	0	1	0	0.1184
300458	2017	0.041	0.069	0.594203	21.6326	0.0098	2	1.13482	0.287431	17.8991	23718091	0.00948724	1	0	0.1184
300458	2018	0.104	0.122	0.852459	21.5798	0.0171	3	1.14686	0.309114	17.6414	47436181	0.0197651	1	0	0.1184
300458	2019	0.103	0.137	0.751825	21.6333	0.0338	4	1.16743	0.348325	17.3829	71154272	0.0284617	1	0	0.1184
300461	2015	0.091	0.137	0.664234	19.2444	0.0743	0	1.10924	0.205248	17.2389	0	0	1	0	0.1184
300461	2016	0.122	0.291	0.419244	19.6123	0.0321	1	2.60164	0.207386	19.3583	96035752	0.291017	1	0	0.1184
300461	2017	0.252	0.356	0.707865	20.6663	0.0571	2	2.85255	0.196027	19.6167	258231504	0.274714	1	0	0.1184
300461	2018	0.242	0.351	0.689459	20.9551	-0.0242	3	4.0883	0.110988	19.7763	294400000	0.226462	1	0	0.1184
300461	2019	0.15	0.27	0.555556	21.056	-0.5505	4	16.012	0.113682	18.2698	112390000	0.0802786	1	0	0.1184
300462	2015	0.013	0.143	0.090909	19.8062	0.0709	0	1.36655	0.167169	18.8446	4.39971e+06	0.0109993	1	0	0.1184
300462	2016	0.049	0.237	0.206751	20.3504	0.0716	1	1.35794	0.204409	18.8538	8322600	0.0120617	1	0	0.1184
300462	2017	0.032	0.266	0.120301	20.4375	0.0588	2	1.40459	0.234365	19.0756	5.48777e+07	0.0731703	1	0	0.1184
300462	2018	0.016	0.18	0.088889	20.5341	0.0655	3	1.41051	0.277053	19.1263	110068555	0.132613	1	0	0.1184
300462	2019	0.025	0.349	0.071633	20.602	0.1005	4	1.99687	0.219995	20.7253	171394972	0.192579	1	0	0.1184
300463	2015	0.018	0.137	0.131387	20.9191	0.1309	0	1.18581	0.31328	20.177	66241098	0.0552009	1	0	0.1184
300463	2016	0.044	0.233	0.188841	21.5871	0.1514	1	1.18175	0.147874	20.4875	129700000	0.0540417	1	0	0.1184
300463	2017	0.011	0.244	0.045082	21.7159	0.1437	2	1.37126	0.205185	20.8419	549500000	0.203519	1	0	0.1184
300463	2018	0	0.179	0	21.9995	0.1417	3	1.5904	0.274918	21.1146	943800000	0.262167	1	0	0.1184
300463	2019	0	0.242	0	22.2398	0.1379	4	1.65188	0.348875	21.3756	1185000000	0.257609	1	0	0.1184
300466	2015	0.097	0.186	0.521505	19.8538	0.0626	0	1.32549	0.222374	19.3854	41377000	0.0985167	1	0	0.1184
300466	2016	0.011	0.2	0.055	20.2508	0.0441	1	1.24035	0.067386	19.8042	74354440	0.119927	1	0	0.1184
300466	2017	0.028	0.186	0.150538	21.0486	0.0181	2	1.27654	0.037271	19.9358	128560000	0.0918286	1	0	0.1184
300466	2018	0.028	0.116	0.241379	21.3051	-0.1327	3	1.37357	0.037271	19.846	168205460	0.0934475	1	0	0.1184
300466	2019	0.03	0.156	0.192308	21.2063	-0.1573	4	1.48538	0.03823	19.732	152600000	0.095375	1	0	0.1184
300470	2015	0.047	0.129	0.364341	19.9947	0.099	0	1.13136	0.784459	18.8348	0	0	0	1	0.1232
300470	2016	0.055	0.267	0.205993	20.6325	0.0901	1	1.28004	0.485872	18.9583	2.96851e+06	0.0032621	0	1	0.1232
300470	2017	0.031	0.324	0.095679	20.8569	0.1159	2	1.22057	0.6012	19.375	1.5937e+07	0.0144882	0	1	0.1232
300470	2018	0.061	0.251	0.243028	20.9138	0.1256	3	1.34787	0.409093	19.6119	52518888	0.0437657	0	1	0.1232
300470	2019	0	0.351	0	21.1473	0.1463	4	1.30459	0.491962	19.7682	32454400	0.0216363	0	1	0.1232
300471	2015	0.123	0.18	0.683333	21.1317	0.0868	0	1.60196	0.407311	19.8055	19141378	0.0127609	1	0	0.1184
300471	2016	0.214	0.406	0.527094	21.5794	0.0806	1	1.4068	0.554007	20.4792	51334904	0.0213895	1	0	0.1184
300471	2017	0.112	0.297	0.377104	21.6031	0.0107	2	1.66449	0.250316	20.247	567000000	0.23625	1	0	0.1184
300471	2018	0.132	0.249	0.53012	21.7762	-0.224	3	1.64802	0.254361	19.7374	233355028	0.0804673	1	0	0.1184
300471	2019	0	0.296	0	21.4369	0.0159	4	1.43392	0.254361	19.2356	120400000	0.0602	1	0	0.1184
300472	2015	0.019	0.11	0.172727	19.6875	0.0539	0	1.34108	0.180317	18.7727	35367948	0.101051	1	0	0.1184
300472	2016	0.052	0.216	0.240741	20.0361	0.03	1	1.58526	0.14213	19.2091	97451392	0.194903	1	0	0.1184
300472	2017	0.009	0.225	0.04	20.2349	0.018	2	1.86258	0.138107	19.6879	145900000	0.23918	1	0	0.1184
300472	2018	0.025	0.142	0.176056	21.1849	0.0618	3	1.36559	0.145663	19.7424	189020846	0.118138	1	0	0.1184
300472	2019	0	0.199	0	21.1678	0.0624	4	1.4103	0.132838	19.785	199300000	0.124563	1	0	0.1184
300473	2015	0.072	0.179	0.402235	20.8026	0.0837	0	1.24434	0.584895	18.7964	5205408	0.00473219	0	0	0.1755
300473	2016	0.15	0.336	0.446429	21.3549	0.0614	1	1.28864	0.733511	19.1238	13138222	0.00691485	0	0	0.1755
300473	2017	0.03	0.557	0.05386	21.3985	0.0533	2	2.5496	0.801506	20.2863	161200000	0.0806	0	0	0.1755
300473	2018	0.137	0.421	0.325416	22.1747	0.0539	3	2.43473	0.889619	20.3385	86250000	0.0200581	0	0	0.1755
300473	2019	0.143	0.363	0.393939	22.2749	0.0413	4	2.17351	0.837239	20.2815	217000000	0.0461702	0	0	0.1755
300475	2015	0.321	0.418	0.767943	20.5439	0.0893	0	1.18067	0.191142	18.1794	93906064	0.111793	0	0	0.1755
300475	2016	0.919	1	0.919	20.9493	0.0723	1	1.26938	0.224066	18.4375	153700000	0.118231	0	0	0.1755
300475	2017	0.562	0.759	0.740448	21.0958	0.0613	2	1.25398	0.258765	18.8781	138500000	0.0923333	0	0	0.1755
300475	2018	0.681	1	0.681	21.1427	0.0142	3	1.18289	0.276992	18.0584	92544944	0.0616966	0	0	0.1755
300475	2019	0.256	0.567	0.451499	21.1188	0.0411	4	1.12789	0.199172	18.1872	81458376	0.0543056	0	0	0.1755
300476	2015	0.116	0.188	0.617021	20.9742	0.0636	0	1.58884	0.191457	20.0042	214880820	0.165293	1	0	0.1184
300476	2016	0.182	0.388	0.469072	21.4079	0.0974	1	1.63138	0.125247	20.3788	329859837	0.16493	1	0	0.1184
300476	2017	0.173	0.437	0.395881	21.5827	0.0878	2	1.5167	0.160947	20.62	570400000	0.237667	1	0	0.1184
300476	2018	0.227	0.409	0.555012	22.1321	0.0763	3	1.81403	0.131231	20.9014	1207100000	0.294415	1	0	0.1184
300476	2019	0.246	0.5	0.492	22.4093	0.074	4	2.10247	0.181102	21.1628	1842700000	0.341241	1	0	0.1184
300477	2015	0.045	0.136	0.330882	20.7172	0.0651	0	2.12681	0.309154	20.1198	274800000	0.277576	0	0	0.1755
300477	2016	0.066	0.29	0.227586	21.1707	0.0501	1	2.27976	0.124589	20.5113	353300000	0.220812	0	0	0.1755
300477	2017	0.024	0.244	0.098361	21.4208	0.0412	2	2.05242	0.114459	20.9552	921200000	0.4606	0	0	0.1755
300477	2018	0.074	0.214	0.345794	22.0972	0.0254	3	2.41186	0.067901	20.9246	1334800000	0.3337	0	0	0.1755
300477	2019	0.032	0.214	0.149533	22.2667	0.0286	4	2.30501	0.070152	20.9662	1313000000	0.279362	0	0	0.1755
300479	2015	0.057	0.127	0.448819	19.4205	0.1081	0	1.23375	0.247538	17.9929	51248112	0.189808	1	0	0.1184
300479	2016	0.036	0.144	0.25	20.0306	0.0462	1	1.25045	0.137032	18.3432	58919000	0.117838	1	0	0.1184
300479	2017	0.024	0.11	0.218182	20.0498	0.0552	2	1.29144	0.138893	18.7825	76561544	0.150121	1	0	0.1184
300479	2018	0.028	0.091	0.307692	20.1554	0.037	3	1.40622	0.136767	19.1678	126625630	0.22215	1	0	0.1184
300479	2019	0.061	0.151	0.403974	20.5509	0.0459	4	1.38362	0.140889	19.4058	138075342	0.164375	1	0	0.1184
300480	2015	0.13	0.142	0.915493	19.7111	0.0499	0	1.10221	0.239095	18.57	0	0	1	0	0.1184
300480	2016	0.062	0.139	0.446043	20.0348	0.0574	1	1.15515	0.135583	18.7413	0	0	1	0	0.1184
300480	2017	0.072	0.148	0.486486	20.1314	0.0563	2	1.12226	0.14588	18.919	10000000	0.0181818	1	0	0.1184
300480	2018	0.049	0.112	0.4375	20.4383	0.0591	3	1.13949	0.162723	18.9774	20000000	0.0266667	1	0	0.1184
300480	2019	0.104	0.175	0.594286	20.5097	0.0745	4	1.19611	0.185201	18.9595	41000000	0.0506173	1	0	0.1184
300481	2015	0.005	0.131	0.038168	19.5875	0.1442	0	1.07166	0.256157	17.7572	0	0	0	0	0.1755
300481	2016	0.008	0.172	0.046512	19.9539	0.1287	1	1.14002	0.168881	17.7965	26000000	0.0565217	0	0	0.1755
300481	2017	0.008	0.182	0.043956	20.073	0.1484	2	1.22698	0.214067	18.138	65000000	0.125	0	0	0.1755
300481	2018	0.008	0.14	0.057143	20.2656	0.1224	3	1.18826	0.175732	18.2554	104000000	0.165079	0	0	0.1755
300481	2019	0	0.204	0	20.6328	0.1615	4	1.12421	0.233971	18.5114	143000000	0.157143	0	0	0.1755
300482	2015	0.114	0.149	0.765101	19.8244	0.1733	0	1.13977	0.375734	17.4134	0	0	1	0	0.1184
300482	2016	0.101	0.192	0.526042	20.4983	0.1617	1	1.17666	0.287246	17.8761	4000000	0.005	1	0	0.1184
300482	2017	0.13	0.223	0.58296	20.729	0.1697	2	1.42423	0.390012	19.3196	19500000	0.0195	1	0	0.1184
300482	2018	0.175	0.262	0.667939	21.2508	0.1498	3	1.251	0.280348	19.6969	30782028	0.0181071	1	0	0.1184
300482	2019	0.153	0.274	0.558394	21.7134	0.1693	4	1.19648	0.405713	19.8524	3980450	0.00147424	1	0	0.1184
300485	2015	0.009	0.105	0.085714	20.3925	0.1226	0	1.03293	0.5	16.481	0	0	1	0	0.1184
300485	2016	0.006	0.127	0.047244	21.3884	0.1349	1	1.05654	0.358045	16.4052	0	0	1	0	0.1184
300485	2017	0.015	0.283	0.053004	21.5192	0.1346	2	1.05773	0.475842	18.1983	0	0	1	0	0.1184
300485	2018	0.034	0.234	0.145299	21.6207	0.1194	3	1.08025	0.295391	19.3127	0	0	1	0	0.1184
300485	2019	0.013	0.263	0.04943	21.7387	0.0564	4	1.03477	0.328231	18.8518	0	0	1	0	0.1184
300486	2015	0.042	0.134	0.313433	20.3305	0.0447	0	1.3768	0.171433	19.402	39527500	0.0581287	1	0	0.1184
300486	2016	0.074	0.197	0.375635	20.6677	-0.0573	1	1.66853	0.168378	19.155	49960492	0.05259	1	0	0.1184
300486	2017	0.061	0.301	0.202658	20.7678	0.0376	2	1.74115	0.182326	19.3257	86914140	0.0869141	1	0	0.1184
300486	2018	0.064	0.211	0.303318	20.8637	0.0394	3	1.78744	0.200539	19.5521	187747080	0.156456	1	0	0.1184
300486	2019	0	0.235	0	21.4012	0.0474	4	1.68207	0.200709	19.9454	285200000	0.1426	1	0	0.1184
300488	2015	0.07	0.153	0.457516	19.8544	0.1261	0	1.06489	0.5	17.7458	0	0	0	0	0.1755
300488	2016	0.079	0.283	0.279152	20.2724	0.1228	1	1.06281	0.5	17.9095	6950000	0.0108594	0	0	0.1755
300488	2017	0.077	0.329	0.234043	20.3676	0.1115	2	1.19292	0.394396	18.4346	31495300	0.0449933	0	0	0.1755
300488	2018	0.085	0.247	0.34413	20.7724	0.0824	3	1.1904	0.499839	18.4405	36876614	0.0335242	0	0	0.1755
300488	2019	0.066	0.336	0.196429	20.8293	0.1238	4	1.16974	0.380133	18.6113	45157445	0.0410522	0	0	0.1755
300490	2015	0.095	0.149	0.637584	20.3569	0.0509	0	1.79042	0.184354	19.141	68691504	0.0995529	0	0	0.1755
300490	2016	0.088	0.196	0.44898	20.7116	0.0582	1	1.51342	0.114762	19.4539	48009308	0.0484943	0	0	0.1755
300490	2017	0.102	0.179	0.569832	20.6318	0.0282	2	1.84245	0.117017	20.1555	140706675	0.154623	0	0	0.1755
300490	2018	0.069	0.164	0.420732	21.5554	0.0449	3	1.62134	0.113292	20.5918	411900000	0.179087	0	0	0.1755
300490	2019	0.08	0.221	0.361991	21.7418	0.0411	4	1.74392	0.141173	20.6705	570000000	0.203571	0	0	0.1755
300491	2015	0.029	0.077	0.376623	19.3398	0.0886	0	1.33046	0.170574	18.036	8511253	0.034045	0	0	0.1755
300491	2016	0.019	0.135	0.140741	20.0814	0.0776	1	1.36441	0.219018	18.4473	9551000	0.0180208	0	0	0.1755
300491	2017	0.008	0.131	0.061069	20.1532	0.0173	2	1.39685	0.129093	18.7853	23638792	0.0414716	0	0	0.1755
300491	2018	0.022	0.101	0.217822	20.2162	-0.0396	3	1.24715	0.129643	18.5455	37726584	0.0628776	0	0	0.1755
300491	2019	0.021	0.132	0.159091	20.0616	0.0414	4	1.27134	0.1197	19.3073	51814376	0.099643	0	0	0.1755
300497	2015	0.027	0.214	0.126168	20.265	0.1171	0	1.69345	0.333992	18.5473	181496244	0.288089	1	0	0.1184
300497	2016	0.008	0.357	0.022409	20.7329	0.144	1	1.78324	0.365762	18.5836	243892992	0.243893	1	0	0.1184
300497	2017	0.052	0.384	0.135417	21.0586	0.1249	2	1.85103	0.508904	18.6005	430446544	0.307462	1	0	0.1184
300497	2018	0.007	0.235	0.029787	21.3052	0.1081	3	1.91551	0.335703	18.8288	650736696	0.36152	1	0	0.1184
300497	2019	0.052	0.323	0.160991	21.5101	0.1465	4	1.69937	0.382479	18.7579	487897944	0.221772	1	0	0.1184
